# Supplementary material for: Comparative analysis of small RNAs released by the filarial nematode Litomosoides sigmodontis in vitro and in vivo
Source: PLoS Negl Trop Dis. 2019 Nov 26;13(11):e0007811. doi: 10.1371/journal.pntd.0007811 (PMC6903752; doi:10.1371/journal.pntd.0007811)
Supplement: S2 Table — This table contains two tabs. S2A Table: Genome mapping and diversity of RNA biotypes detected in L. sigmodontis adult worms and ES products. The ES samples in the table are labelled with numbers denoting replicates according to the following naming: vL3s = vector-derived L3s; hL3 = host-derived L3s; L4 = 4th larval stage; AM = Adult Male; gAF = gravid Adult Female; mf = microfilariae. S2B Table: miRNA identification of reads mapping perfectly to both M. musculus and L. sigmodontis using miRDeep2 (score >1). (XLSX) [file pntd.0007811.s002.xlsx]

## Sheet: A
Composition of small RNA libraries from adult worms (columns B-I) and ES products (columns J-BA)
ES products from L. sigmodontis lifecycle stages (vL3s = vector-derived L3s; hL3 = host-derived L3s; L4 = 4th larval stage; AM = Adult Male; gAF = gravid Adult Female; mf = microfilariae)
Lifecycle stage	gAF WORMS rep 1	gAF WORMS + PolyP rep 1	gAF WORMS rep 2	gAF WORMS + PolyP rep 2	Male worms rep 1	Male worms + PolyP rep 1	Male worms rep 2	Male worms + PolyP rep 2	gAF ES rep 1	gAF ES + polyP rep 1	gAF ES rep 2	gAF ES + polyP rep 2	vL3s_1 ES	vL3s_2 ES	hL31 ES	hL32 ES	L4_1 ES	L4_2 ES	jAM_1 ES	jAM_2 ES	pgAF_1 ES	pgAF_2 ES	AM_1 ES	AM_2 ES	AM_3 ES	AM_4 ES	AM_5 ES	AM_6 ES	AM_7 ES	AM_8 ES	AM_9 ES	AM_10 ES	gAF_1 ES	gAF_2 ES	gAF_3 ES	gAF_4 ES	gAF_5 ES	gAF_6 ES	gAF_7 ES	gAF_8 ES	gAF_9 ES	gAF_10 ES	gAF_11 ES	gAF_12 ES	mf_1 ES	mf_2 ES	mf_3 ES	mf_4 ES	mf_5 ES
Input reads	11171698	11331797	12950529	12565096	12303621	12398840	10480229	12481061	10573424	8040300	2600717	2041482	1349216	13844174	6088108	6475680	13017489	11924603	2478358	6509270	13975114	8111276	5348841	4809309	4324049	3907801	3395194	4014147	9251760	11479093	9723599	9568794	15822350	17082113	6596177	7394168	6002109	5373838	8561474	14118396	7629023	4724501	6449565	6956801	6120158	2772786	2692336	3691463	8690055
Kept reads:	6848230	7322527	8287357	8094728	8322988	9685121	7043794	9679319	4722507	3217370	1567870	1253143	948713	11864458	4187522	4756166	7952836	7427665	1667453	3989896	10804008	5384119	3931035	3528258	3399901	2450825	2336210	2527287	7954260	9904889	8236347	7924018	11598813	12429656	4775180	6790609	5305883	4878952	7823703	12400147	6735543	4030828	5609946	6042769	4310840	2106077	1795468	2663746	7460966
Unmapped	2407453	2381591	2548379	2455555	3472322	3167412	2589515	3222401	3496710	2355747	726068	541066	824176	9964480	2652574	2961017	5795197	4980460	1510595	3761697	5174426	4640079	1937647	2175322	1505223	1743740	1527979	1711934	7181833	9274593	7562805	7425561	5152007	5587355	2136433	2546191	2477962	1878783	3576967	5220677	4475356	3563398	4800035	4908018	2763721	1410205	1288131	1554675	6591961
	0.351544	0.325242	0.307502	0.303352	0.417197	0.327039	0.367631	0.332916	0.740435	0.732196	0.463092	0.431767	0.868731	0.83986	0.633447	0.622564	0.728696	0.670528	0.90593	0.942806	0.478936	0.861808	0.49291	0.616543	0.442726	0.711491	0.654042	0.67738	0.902891	0.936365	0.918223	0.937095	0.444184	0.449518	0.447404	0.374958	0.467022	0.385079	0.457196	0.421017	0.664439	0.884036	0.855629	0.812213	0.64111	0.669589	0.717435	0.583642	0.883526
Mouse specific	48573	48168	60242	54043	68110	48163	60715	54789	97496	65555	23340	17958	16876	386283	1470721	1709924	2069666	2373102	87295	141870	75151	97255	293245	350889	1474697	216674	50123	201851	144068	174721	155068	144166	64376	72031	41459	44333	38442	41826	55247	63817	81764	65839	86074	79479	72132	31710	27570	24807	104663
	0.00709278	0.00657806	0.00726915	0.00667632	0.00818336	0.00497289	0.00861964	0.00566042	0.020645	0.0203753	0.0148864	0.0143304	0.0177883	0.032558	0.351215	0.359517	0.260243	0.319495	0.0523523	0.0355573	0.00695584	0.0180633	0.0745974	0.0994511	0.433747	0.0884086	0.0214548	0.0798686	0.0181121	0.0176399	0.0188273	0.0181935	0.00555022	0.00579509	0.00868219	0.00652857	0.00724517	0.00857274	0.00706149	0.00514647	0.0121392	0.0163339	0.0153431	0.0131527	0.0167327	0.0150564	0.0153553	0.00931282	0.0140281
L. sigmodontis specific	3856793	4320382	4897049	4901604	3894000	5705945	3498527	5518054	961650	684351	758713	649813	84805	990818	33656	42898	25285	30043	50764	36752	5063420	539892	1559358	929618	367706	423480	683066	566592	475522	352504	408787	241953	5869439	6214170	2387714	4071513	2697112	2847975	4011736	6661148	2023143	346349	655435	972315	1388625	616422	440691	1002027	652465
	0.563181	0.590012	0.590906	0.60553	0.467861	0.589145	0.496682	0.570087	0.203631	0.212705	0.483913	0.518547	0.0893895	0.0835114	0.00803721	0.00901945	0.00317937	0.00404474	0.030444	0.00921127	0.468661	0.100275	0.396679	0.263478	0.108152	0.172791	0.292382	0.22419	0.0597821	0.0355889	0.0496321	0.0305341	0.506038	0.499947	0.500026	0.59958	0.508325	0.583727	0.512767	0.537183	0.300368	0.085925	0.116834	0.160906	0.322124	0.292687	0.245446	0.376172	0.0874505
Wolbachia (wLsig) specific	176938	208670	279193	272486	458138	426835	481550	482140	18103	13512	5412	4122	1003	13020	5921	6580	8693	5891	5411	7910	248751	36409	55339	24421	14655	12556	34738	10651	27397	33668	32227	35960	114441	123582	41554	20246	15801	14586	32751	80948	29335	13901	17341	28744	14885	11269	8660	29779	30533
	0.025837	0.028497	0.033689	0.0336622	0.0550449	0.0440712	0.0683651	0.0498114	0.00383335	0.0041997	0.00345182	0.00328933	0.00105722	0.0010974	0.00141396	0.00138347	0.00109307	0.000793116	0.00324507	0.00198251	0.023024	0.00676229	0.0140775	0.00692155	0.00431042	0.00512317	0.0148694	0.0042144	0.00344432	0.00339913	0.00391278	0.0045381	0.00986661	0.00994251	0.00870208	0.00298147	0.00297802	0.00298958	0.00418613	0.00652799	0.00435525	0.00344867	0.00309112	0.00475676	0.00345292	0.00535071	0.00482325	0.0111794	0.00409237
Mouse and L. sigmodontis (not Wolbachia)	344648	344619	479815	386120	392942	294119	367525	352724	147940	97966	54246	40090	21817	507266	24196	35346	53588	37883	13256	41367	232579	69145	81772	46403	36897	53824	39543	35810	123875	67274	76053	75144	394091	427715	166553	107933	76181	95612	146461	371466	125257	40730	50422	53536	70947	36117	30158	51642	80427
	0.0503266	0.0470629	0.0578972	0.0477002	0.0472117	0.0303681	0.0521771	0.036441	0.0313266	0.0304491	0.0345985	0.0319916	0.0229964	0.0427551	0.00577812	0.00743162	0.00673823	0.00510026	0.00794985	0.0103679	0.0215271	0.0128424	0.0208016	0.0131518	0.0108524	0.0219616	0.0169261	0.0141693	0.0155734	0.006792	0.00923383	0.00948307	0.0339768	0.0344108	0.0348789	0.0158945	0.0143578	0.0195968	0.0187202	0.0299566	0.0185964	0.0101046	0.00898797	0.00885951	0.0164578	0.0171489	0.0167967	0.019387	0.0107797
Mouse and L. sigmodontis and Wolbachia	487	739	620	821	1106	1530	1429	1800	0	0	0	11	0	2384	87	119	140	62	25	73	297	99	75	80	53	46	21	64	610	82	51	228	174	152	70	35	64	11	53	114	169	13	32	0	86	55	23	39	110
	7.11133e-05	0.000100921	7.48128e-05	0.000101424	0.000132885	0.000157974	0.000202874	0.000185963	0	0	0	8.77793e-06	0	0.000200936	2.0776e-05	2.50202e-05	1.76038e-05	8.34717e-06	1.49929e-05	1.82962e-05	2.74898e-05	1.83874e-05	1.90789e-05	2.26741e-05	1.55887e-05	1.87692e-05	8.98892e-06	2.53236e-05	7.66885e-05	8.27874e-06	6.19207e-06	2.87733e-05	1.50015e-05	1.22288e-05	1.46591e-05	5.15418e-06	1.20621e-05	2.25458e-06	6.77429e-06	9.19344e-06	2.50908e-05	3.22514e-06	5.70415e-06	0	1.99497e-05	2.61149e-05	1.281e-05	1.4641e-05	1.47434e-05
Wolbachia and Mouse (not L. sigmodontis)	11923	15800	18290	20206	32651	35164	39279	39434	608	239	70	83	36	187	354	282	267	224	107	227	9117	1189	3543	1480	624	505	716	385	955	2047	1356	1006	4162	4525	1371	354	321	154	472	1868	514	598	607	677	436	284	235	741	715
	0.00174103	0.00215773	0.00220698	0.00249619	0.00392299	0.00363072	0.0055764	0.00407405	0.000128745	7.42843e-05	4.46466e-05	6.62335e-05	3.79461e-05	1.57614e-05	8.45369e-05	5.92915e-05	3.35729e-05	3.01575e-05	6.41697e-05	5.68937e-05	0.000843854	0.000220835	0.000901289	0.00041947	0.000183535	0.000206053	0.000306479	0.000152337	0.000120061	0.000206666	0.000164636	0.000126956	0.00035883	0.000364049	0.00028711	5.21308e-05	6.04989e-05	3.15642e-05	6.03295e-05	0.000150643	7.63116e-05	0.000148357	0.000108201	0.000112035	0.00010114	0.000134848	0.000130885	0.00027818	9.58321e-05
Wolbachia and L. sigmodontis (not Mouse)	1415	2558	3769	3893	3719	5953	5254	7977	0	0	21	0	0	20	13	0	0	0	0	0	267	51	56	45	46	0	24	0	0	0	0	0	123	126	26	4	0	5	16	109	5	0	0	0	8	15	0	36	92
	0.000206623	0.000349333	0.000454789	0.00048093	0.000446835	0.000614654	0.000745905	0.000824128	0	0	1.3394e-05	0	0	1.68571e-06	3.10446e-06	0	0	0	0	0	2.47131e-05	9.4723e-06	1.42456e-05	1.27542e-05	1.35298e-05	0	1.0273e-05	0	0	0	0	0	1.06045e-05	1.0137e-05	5.44482e-06	5.89049e-07	0	1.02481e-06	2.04507e-06	8.79022e-06	7.42331e-07	0	0	0	1.85579e-06	7.12225e-06	0	1.35148e-05	1.23308e-05
L. sigmodontis specific:	3856793	4320382	4897049	4901604	3894000	5705945	3498527	5518054	961650	684351	758713	649813	84805	990818	33656	42898	25285	30043	50764	36752	5063420	539892	1559358	929618	367706	423480	683066	566592	475522	352504	408787	241953	5869439	6214170	2387714	4071513	2697112	2847975	4011736	6661148	2023143	346349	655435	972315	1388625	616422	440691	1002027	652465
miRNA	1353007	1464241	2640891	2230981	971676	1051488	1117264	1172668	20097	18491	5910	4691	13478	15371	88	57	229	139	242	107	68714	10337	5377	2775	3226	2796	3487	2205	5422	2727	2767	1971	158324	176340	61122	18783	5771	26132	50722	199616	29738	3022	1482	6976	6515	3570	5589	9366	4715
	0.350811	0.338915	0.539282	0.455153	0.249532	0.184279	0.319353	0.212515	0.0208985	0.0270198	0.00778951	0.007219	0.158929	0.0155134	0.00261469	0.00132873	0.00905675	0.0046267	0.00476716	0.00291141	0.0135707	0.0191464	0.00344821	0.0029851	0.00877331	0.00660244	0.00510492	0.00389169	0.0114022	0.00773608	0.00676881	0.00814621	0.0269743	0.0283771	0.0255985	0.00461327	0.0021397	0.00917564	0.0126434	0.0299672	0.0146989	0.0087253	0.00226109	0.00717463	0.00469169	0.00579149	0.0126824	0.00934705	0.00722644
Protein coding	503330	622228	465187	553540	482895	1012133	404442	810875	163270	105658	80103	58244	14173	231212	5694	7199	8866	13286	18725	12396	572514	91860	171253	86151	52502	59583	56124	47812	39769	31251	31042	33792	1030791	1121058	416930	327084	225164	356092	435139	898912	248386	33287	47771	77751	192053	91108	67191	143874	82641
	0.130505	0.144022	0.0949933	0.11293	0.12401	0.177382	0.115604	0.146949	0.169781	0.154392	0.105577	0.0896319	0.167125	0.233355	0.169182	0.167817	0.350643	0.442233	0.368864	0.337288	0.113069	0.170145	0.109823	0.0926735	0.142783	0.140698	0.0821648	0.0843852	0.0836323	0.0886543	0.0759369	0.139663	0.17562	0.180403	0.174615	0.0803348	0.0834834	0.125033	0.108467	0.134949	0.122772	0.0961083	0.0728844	0.0799648	0.138304	0.147801	0.152467	0.143583	0.12666
rRNA	1173777	942175	1063600	756670	1678273	792959	1297343	745754	388151	248684	194961	146776	38748	563623	8755	12185	14392	14884	27018	20610	2209865	222366	224411	108437	69082	72657	151830	80174	63001	52339	46962	58989	2585463	2699156	1195715	1194984	684586	777817	1513390	2685929	661025	73147	89811	183165	485386	265757	249213	482099	216063
	0.30434	0.218077	0.217192	0.154372	0.430989	0.138971	0.370825	0.135148	0.40363	0.363387	0.256963	0.225874	0.456907	0.568846	0.260132	0.284046	0.569191	0.495423	0.532228	0.560786	0.436437	0.411871	0.143912	0.116647	0.187873	0.171571	0.222277	0.141502	0.132488	0.148478	0.114881	0.243804	0.440496	0.434355	0.500778	0.293499	0.253822	0.273112	0.377241	0.403223	0.326732	0.211194	0.137025	0.18838	0.349544	0.431128	0.565505	0.481124	0.331149
tRNA	316126	244042	151460	117485	239504	124767	251122	69521	272551	202597	411634	384565	9808	116882	18484	22962	605	719	353	1617	1356171	146727	1068673	681492	206541	260455	441602	411006	334946	248504	311306	129873	1264209	1285642	424663	2225532	1577346	1370708	1650353	2084406	855977	209824	480471	631839	538983	185548	70983	218140	234021
	0.081966	0.0564862	0.0309288	0.0239687	0.0615059	0.0218661	0.0717794	0.0125988	0.28342	0.296043	0.542542	0.591809	0.115654	0.117965	0.549204	0.53527	0.0239272	0.0239324	0.00695375	0.0439976	0.267837	0.271771	0.685329	0.733088	0.561701	0.615035	0.6465	0.7254	0.704375	0.704968	0.761536	0.53677	0.215388	0.206889	0.177853	0.546611	0.584828	0.481292	0.411381	0.31292	0.423093	0.605817	0.733057	0.64983	0.388142	0.301008	0.161072	0.217699	0.358672
Other Rfam	77520	66625	71049	56124	70558	40104	58980	31084	21424	16715	21183	14901	1323	8794	22	19	19	21	82	105	82968	9547	11841	5027	2278	2083	1345	1886	1881	1853	1663	1265	111904	121287	43460	90483	58257	128804	106524	143434	46966	6224	9647	15618	70969	25997	11118	33061	15035
	0.0200996	0.0154211	0.0145085	0.0114501	0.0181197	0.00702846	0.0168585	0.00563315	0.0222784	0.0244246	0.0279196	0.0229312	0.0156005	0.00887549	0.000653672	0.000442911	0.000751434	0.000698998	0.00161532	0.00285699	0.0163858	0.0176832	0.00759351	0.0054076	0.00619517	0.00491877	0.00196906	0.00332867	0.00395565	0.00525668	0.00406813	0.00522829	0.0190655	0.0195178	0.0182015	0.0222234	0.0215998	0.0452265	0.0265531	0.0215329	0.0232144	0.0179703	0.0147185	0.0160627	0.0511074	0.042174	0.0252286	0.0329941	0.0230434
Repeats	53689	58752	47777	53372	143842	69694	93707	75602	8722	7514	4893	3326	163	2837	44	30	392	312	500	202	24477	2119	7381	3808	3555	1846	3932	2422	3486	2887	665	1569	39618	52687	14517	24593	11153	13791	15688	42344	13209	1142	1843	5363	5859	3205	1811	4298	3041
	0.0139206	0.0135988	0.00975628	0.0108887	0.0369394	0.0122143	0.0267847	0.0137008	0.00906983	0.0109797	0.00644908	0.0051184	0.00192206	0.00286329	0.00130734	0.000699333	0.0155033	0.0103851	0.0098495	0.0054963	0.00483408	0.00392486	0.00473336	0.00409631	0.00966805	0.00435912	0.0057564	0.00427468	0.00733089	0.00818998	0.00162676	0.00648473	0.00674988	0.00847853	0.00607987	0.00604026	0.00413516	0.00484239	0.00391053	0.00635686	0.00652895	0.00329725	0.00281187	0.0055157	0.00421928	0.00519936	0.00410946	0.00428931	0.00466079
Unclassified	379344	922319	457085	1133432	307252	2614800	275669	2612550	87435	84692	40029	37310	7112	52099	569	446	782	682	3844	1715	748711	56936	70422	41928	30522	24060	24746	21087	27017	12943	14382	14494	679130	758000	231307	190054	134835	174631	239920	606507	167842	19703	24410	51603	88860	41237	34786	111189	96949
	0.0983574	0.213481	0.0933389	0.231237	0.078904	0.458259	0.0787957	0.473455	0.0909219	0.123755	0.0527591	0.0574165	0.083863	0.0525818	0.0169063	0.0103968	0.0309274	0.0227008	0.075723	0.0466641	0.147867	0.105458	0.0451609	0.0451024	0.0830065	0.056815	0.0362278	0.0372173	0.0568155	0.0367173	0.0351821	0.0599042	0.115706	0.121979	0.0968738	0.046679	0.0499924	0.0613176	0.0598045	0.0910514	0.082961	0.0568877	0.0372424	0.0530723	0.0639914	0.0668974	0.0789351	0.110964	0.148589
[truncated: 3 more columns]

## Sheet: B
miRDeep2 run on reads that map perfectly to both L. sigmodontis and Mouse genomes, but not Wolbachia
provisional id	miRDeep2 score	estimated probability that the miRNA candidate is a true positive	rfam alert	total read count	mature read count	loop read count	star read count	significant randfold p-value	miRBase miRNA	example miRBase miRNA with the same seed	UCSC browser	NCBI blastn	consensus mature sequence	consensus star sequence	consensus precursor sequence	precursor coordinate	mature_loc	loop_length	renamed	miRNA	read_count	total	gAF WORMS rep 1	gAF WORMS + PolyP rep 1	gAF WORMS rep 2	gAF WORMS + PolyP rep 2	Male worms rep 1	Male worms + PolyP rep 1	Male worms rep 2	Male worms + PolyP rep 2	gAF ES rep 1	gAF ES + polyP rep 1	gAF ES rep 2	gAF ES + polyP rep 2	vL3s_1 ES	vL3s_2 ES	hL31 ES	hL32 ES	L4_1 ES	L4_2 ES	jAM_1 ES	jAM_2 ES	pgAF_1 ES	pgAF_2 ES	AM_1 ES	AM_2 ES	AM_3 ES	AM_4 ES	AM_5 ES
nLs.2.1.scaf01517_9434	4.7	86 +/- 6%	-	544610	544268	342	0	yes	ppc-miR-1	cel-miR-1-3p	-	-	uggaauguaaagaaguaugua	cguacuucuuugcaucgccaua	cguacuucuuugcaucgccauacagaguauugaaagcuauggaauguaaagaaguaugua	nLs.2.1.scaf01517:9055..9115:-	3p	17	nLs.2.1.scaf01517_9434_miR-1	nLs.2.1.scaf01517_9434_miR-1-3p	544268	544268	28482	50280	119077	101348	27308	54900	46340	112836	0	304	0	0	1096	1059	0	0	35	48	0	0	0	0	12	25	9	0	0
nLs.2.1.scaf01039_8181	5.1	79 +/- 11%	-	398039	398039	0	0	yes	cel-let-7-5p	cel-let-7-5p	-	-	ugagguaguagguuguauaguu	cuguccagccugcuagcuugcc	ugagguaguagguuguauaguuaugaguuguaucaugccggagaaacuguccagccugcuagcuugcc	nLs.2.1.scaf01039:6602..6670:-	5p	24	nLs.2.1.scaf01039_8181_let-7	nLs.2.1.scaf01039_8181_let-7-5p	397864	397864	18091	16753	50858	34753	44974	33444	39957	63194	196	43131	2641	324	910	722	0	19	0	93	1804	1280	171	572	30	44	1265	70	35
nLs.2.1.scaf02025_10176	4.7	86 +/- 6%	-	209282	209282	0	0	yes	ppc-miR-9	dme-miR-9a-5p	-	-	ucuuugguuaucuagcuguauga	auaaagcuagacgaccggaguaa	ucuuugguuaucuagcuguaugaguauugcauaaguucaucauaaagcuagacgaccggaguaa	nLs.2.1.scaf02025:3642..3706:+	5p	18	nLs.2.1.scaf02025_10176_miR-9	nLs.2.1.scaf02025_10176_miR-9-5p	209282	209282	20271	19435	10287	8060	52150	22901	35883	8711	87	11145	1672	610	0	180	0	38	50	268	0	0	0	58	0	19	32	0	5
nLs.2.1.scaf00001_60	4.4	86 +/- 6%	-	41867	41867	0	0	yes	bma-miR-92	hsa-miR-25-3p	-	-	uauugcacucgucccggccu	gucgagucguuugcacuauu	gucgagucguuugcacuauucagacagaaguucaccauuuggcgauauugcacucgucccggccu	nLs.2.1.scaf00001:401266..401331:-	3p	25	nLs.2.1.scaf00001_60_miR-92	nLs.2.1.scaf00001_60_miR-92-3p	41867	41867	1240	600	1059	478	1119	244	507	171	257	2733	1220	4	560	378	720	933	156	164	0	2	0	0	207	94	92	0	146
nLs.2.1.scaf00088_1927	3.7	56 +/- 9%	-	32368	32368	0	0	yes	bma-miR-7	dme-miR-7-5p	-	-	uggaagacuugugauuuuguuguu	caacagcaaauccgggcucuccacc	uggaagacuugugauuuuguuguuuauacguuuucaacaacagcaaauccgggcucuccacc	nLs.2.1.scaf00088:83362..83424:-	5p	13	nLs.2.1.scaf00088_1927_miR-7	nLs.2.1.scaf00088_1927_miR-7-5p	32368	32368	3242	3966	10522	7754	1293	1323	1290	2559	0	0	0	0	0	0	0	8	40	21	0	0	0	0	0	0	0	0	0
nLs.2.1.scaf00042_1157	8837.3	45 +/- 31%	-	17351	16802	0	549	no	-	gsa-miR-96a-3p	-	-	cacggaccaaggagucu	aucaccuaucugacccguc	aucaccuaucugacccgucuugaaacacggaccaaggagucu	nLs.2.1.scaf00042:124894..124936:+	3p	4	nLs.2.1.scaf00042_1157_miR-96a	nLs.2.1.scaf00042_1157_miR-96a-3p	15356	15356	778	470	129	99	21	5	11	4	128	4522	945	1334	88	0	102	69	0	41	45	45	0	207	35	55	19	26	20
nLs.2.1.scaf01039_8183	5	79 +/- 11%	-	9584	9584	0	0	yes	bma-miR-100b	cel-miR-51-5p	-	-	aacccguagauccgaacuugug	ugagcucggcacucggguaga	aacccguagauccgaacuuguguugagauuuucuuucgaacaugagcucggcacucggguaga	nLs.2.1.scaf01039:6801..6864:-	5p	20	nLs.2.1.scaf01039_8183_miR-100b	nLs.2.1.scaf01039_8183_miR-100b-5p	9584	9584	1093	1417	1805	1809	161	74	111	70	0	853	0	0	0	0	18	25	0	8	18	13	40	42	35	0	71	0	0
nLs.2.1.scaf00133_2559	1	8 +/- 7%	-	7010	7010	0	0	no	-	rlcv-miR-rL1-31-3p	-	-	gaggcguggguucgaaucc	uugcgcacccgcuuuuucg	gaggcguggguucgaaucccacucucgucaagcgaggguugcgcacccgcuuuuucg	nLs.2.1.scaf00133:68915..68972:-	5p	19	nLs.2.1.scaf00133_2559_miR-rL1-31	nLs.2.1.scaf00133_2559_miR-rL1-31-5p	13038	13038	555	368	291	214	53	19	58	11	126	267	74	0	91	0	57	234	0	0	0	0	0	0	848	260	801	125	40
nLs.2.1.scaf00082_1809	4.2	86 +/- 6%	-	4338	4338	0	0	yes	bma-miR-9-5p	sme-miR-277d-5p	-	-	uuugguuaucuagcuguauga	auaaagcuagguuaccaaagc	uuugguuaucuagcuguaugaguaaguuacuggcuucauaaagcuagguuaccaaagc	nLs.2.1.scaf00082:4975..5033:-	5p	16	nLs.2.1.scaf00082_1809_miR-9	nLs.2.1.scaf00082_1809_miR-9-5p	2457	2457	462	430	369	287	305	161	252	105	0	0	0	0	0	0	0	0	0	0	0	0	0	0	0	0	0	0	0
nLs.2.1.scaf00367_4942	5.1	79 +/- 11%	-	3999	3999	0	0	yes	bpa-lin-4-5p	cel-lin-4-5p	-	-	ucccugagaccucugcugc	agcaagagcaccucagggucc	ucccugagaccucugcugcgacaguacguggcgucacagcaagagcaccucagggucc	nLs.2.1.scaf00367:1277..1335:+	5p	18	nLs.2.1.scaf00367_4942_lin-4	nLs.2.1.scaf00367_4942_lin-4-5p	3999	3999	111	35	12	13	811	61	249	19	0	0	0	0	0	0	0	0	0	60	0	0	0	0	277	70	145	18	119
nLs.2.1.scaf00019_619	5	79 +/- 11%	-	1562	1562	0	0	yes	str-miR-124-3p	mmu-miR-124-3p	-	-	uaaggcacgcggugaaugcca	gccuucaccggugaccuuggu	gccuucaccggugaccuugguuuguuaugcuuaguacuaaggcacgcggugaaugcca	nLs.2.1.scaf00019:154954..155012:+	3p	16	nLs.2.1.scaf00019_619_miR-124	nLs.2.1.scaf00019_619_miR-124-3p	1401	1401	50	159	218	582	2	20	2	18	0	336	0	0	0	0	0	0	0	0	0	0	0	0	0	0	0	0	0
nLs.2.1.scaf01674_9712	5.1	79 +/- 11%	-	1427	1427	0	0	yes	bma-miR-81	cel-miR-80-3p	-	-	ugagaucauugugaaag	uucaccgugaucuacaga	uucaccgugaucuacagagugccgucauauugagucugagaucauugugaaag	nLs.2.1.scaf01674:6840..6893:-	3p	18	nLs.2.1.scaf01674_9712_miR-81	nLs.2.1.scaf01674_9712_miR-81-3p	928	928	90	41	127	51	121	75	151	108	0	0	0	0	0	0	0	0	0	4	0	0	0	0	0	0	0	0	0
[truncated: 25 more columns]
