# Supplementary material for: Comparative analysis of small RNAs released by the filarial nematode Litomosoides sigmodontis in vitro and in vivo
Source: PLoS Negl Trop Dis. 2019 Nov 26;13(11):e0007811. doi: 10.1371/journal.pntd.0007811 (PMC6903752; doi:10.1371/journal.pntd.0007811)
Supplement: S3 Table — In addition to the overall statistics obtained from tRNAScan-SE, that includes locus position and coordinates as well as potential introns within each of the tRNAs identified (45), this table also contains the predicted RNA sequences in 5’-3’ orientation. Note that the column labelled as “tRNA #” indicates the number of different tRNAs identified in the same genomic scaffold. (XLSX) [file pntd.0007811.s003.xlsx]

## Sheet: Sheet1
Genomic location	Full length tRNA Sequence (5' - 3')	tRNA type	tRNA codon	tRNA length (nt)	tRNA #	tRNA begin	tRNA end	Intron begin	Intron end	CM score
nLs.2.1.scaf00004	GGGGGCATAGCTCAGGGGTAGAGCGCTCCGTTCGCATCGGAGAGGTCTGGGGTTCGATTCCCCATGCCTCCA	Ala	CGC	72	1	37789	37860	0	0	64.8
nLs.2.1.scaf00004	TTTCAAATAGCAAAACTGTGCAAATGCAAAACTTTCAGAAGGTTTACTTATAATTCGATTATTTTTAGAT	Pseudo	CAG	70	2	264628	264559	0	0	18.88
nLs.2.1.scaf00005	GGGGATATAGCTCAGGGGTAGAGCGCTCCCTTAGCATGGGAGAGGGCTGGGGTTCGATTCCCCATATCTCCA	Ala	AGC	72	2	41987	41916	0	0	65.34
nLs.2.1.scaf00005	GGCCCTGTGGCCCAATGGATAAGGCGTCGGACTTCGGATCCGAAGATTGCAGGTTCGAGTCCTGCCAGGGTCG	Arg	TCG	73	1	109319	109391	0	0	66.81
nLs.2.1.scaf00005	GGCCTTGTGGCCTAATGGATAAGGCGTCGGACTTCGGATCCGAAGATTGCGGGTTCGAGTCCTGCCAGGGTCG	Arg	TCG	73	3	110327	110255	0	0	65.25
nLs.2.1.scaf00012	GGCCCTGTGGCCTAATGGACAAGGCATCTGACTTCTAATCAGGGGATTGCAGGTTCGAGTCCTGCCAGGGTCG	Arg	TCT	73	1	115098	115026	0	0	68.77
nLs.2.1.scaf00021	GGGGGCATAGCTCAGTGGCAGAGCATTCGACTGCAGATCGAGAGGTCCCCGGTTCAAATCCGGGTGCTCCCT	Cys	GCA	72	1	7749	7820	0	0	69.44
nLs.2.1.scaf00021	GCCCAAGTAGTATAGTGGTTAGTACTCCACGTTGTGGCCGTGGCGACACAGGTTCGATTCCTGTCTTGGGCA	His	GTG	72	2	70984	71055	0	0	68.72
nLs.2.1.scaf00033	GGTCTTGTGGTGTAGTGGTTATCACGTCTGCTTCACACGCAGAAGGTCGCCGGTTCGATCCCGGCCAAGACCT	Val	CAC	73	1	97156	97228	0	0	68.07
nLs.2.1.scaf00070	GGCTGAGTGGTCTAGTGGTATGATTCTCGCTTTGGGTGCGAGAGGTCCCGGTTTCGATCACCGGCTCAGCCC	Pseudo	TGG	72	1	94591	94662	0	0	52.62
nLs.2.1.scaf00072	GACCCTGTGGCCTAATGGATAAGGCGTCTGACTTCTAATCAGAAGACTGCAGGTTCGACCCCTGCCAGGGTCG	Arg	TCT	73	2	34403	34331	0	0	72.06
nLs.2.1.scaf00072	GCCTTCCTAGCTCAGTTGGTAGAGCATCAGACTTTTAATCTGAGGGTCGTGGGTTCGAGTCCCACGGAGGGCG	Lys	TTT	73	1	80798	80726	0	0	75.6
nLs.2.1.scaf00091	CAACCATAGCTCGGTTGGTTGAGCGGAGGACTGTAGAACGTAAGCCGGCATCCTTCGGTCGCTGGTTCGAGTCCGGACGGTTGC	Pseudo	GTA	84	1	31260	31343	31296	31308	21.46
nLs.2.1.scaf00094	GCCATGATAGCTCAGTCGGGAGAGCGTTAGACTGAAGATCTAAAGGTCGCCGGTTCGATCCCGGCTCGTGGCA	Phe	GAA	73	1	10036	9964	0	0	72.51
nLs.2.1.scaf00094	GGCTGAGTGGTCTAGTGGTATGATTCTCGCTTCGGGTGCGAGAGGTCCCGGTTTCGATCACCGGCTCAGCCC	Pseudo	CGG	72	2	9871	9800	0	0	51.11
nLs.2.1.scaf00100	GCATCAGTGGTGTAGTGGCTAGCGTGGTTGCATTCCAAGCAATCGACGGGAGTTCGGTTCCCTGCTAATGTG	Pseudo	TCC	72	1	15391	15462	0	0	27.22
nLs.2.1.scaf00102	GGTCCCGTGGTGTAGTGGTTAGCACTCAGGACTTTGAATCCTGCGACGGGAGTTCAAATCTCCCCGGGACCT	Gln	TTG	72	1	4879	4808	0	0	70.72
nLs.2.1.scaf00111	GCCTCATTAGCTCAGTGGCAGAGCGTCTGTCTTGTAAACAGAAGGCCGCTGGTTCGATCCCAGCATGAGGCA	Thr	TGT	72	1	34515	34444	0	0	75.71
nLs.2.1.scaf00119	GCCCCATTAGCGCAGTTGGTTAGCGCGTCGTACTTATAAGTCTGCTGGGAGATGCGAAGGTCGGCAGTTCGAGCCTGCCATGGGGCA	Ile	TAT	87	1	22740	22826	22778	22790	60.96
nLs.2.1.scaf00133	GGCGAGATGGCCGAGTGGTCTAAGGCGCTGGTTTTAGGCACCAGTCTCCTCGGAGGCGTGGGTTCGAATCCCACTCTCGTCA	Leu	TAG	82	1	69024	68943	0	0	67.63
nLs.2.1.scaf00165	GGTCCAGTGGTGTAGTGGTTATCACGTCTGCTTTACACGCAGAAGGTCGGCGGTTCGATCCCGCCCTGGATCA	Val	TAC	73	1	9613	9685	0	0	67.41
nLs.2.1.scaf00169	ACAGCGATGGCCGAGTGGTTAAGGCGTTGGACTTAAGTTCCAATGGGCGTAAGCCCTCGTGGGTTCGAACCCCACTCGCTGTA	Leu	TAA	83	1	70507	70589	0	0	71.97
nLs.2.1.scaf00169	CCAGCCATAGCTCAGTTGGTAGAGCGGAGGACTGTAGAGTGCAACGTAGTGATCCTTAGGTCGCTGGTTCGAATCCGGCTGGCTGGA	Tyr	GTA	87	2	30782	30868	30819	30832	64.01
nLs.2.1.scaf00174	GCCTCATTGGCTCAGGGGCAGAGCGTCTGTCTAGTAAACAGAAGGTCGCTGGTTCGATTCCAGCATGAGGCA	Thr	AGT	72	1	21261	21332	0	0	70.41
nLs.2.1.scaf00174	GCCTCATTGGCTCAGGGGCAGAGCGTCTGTCTAGTAAACAGAAGGTCGCTGGTTCGATTCCAGCATGAGGCA	Thr	AGT	72	2	72	1	0	0	70.41
nLs.2.1.scaf00175	GGGGGATTAGCTCAGTGGTAGAGCGCTCGCTTTGCATGCGAGAGGGCGGGGGTTCGATCCCCCCATCCTCCA	Ala	TGC	72	1	66077	66148	0	0	71.94
nLs.2.1.scaf00175	GCACGGATGGCCGAGTGGTCTAAGGCGCCAGACTCAAGCAATATGGTGCTTCACGCGAGTTGAAAGTGTGACACGTCCAAATGGGTGTTCTGGTATCGTTATCGATGCGTGGGTTCGAATCCCACTCCGTGCA	Leu	CAA	133	4	59410	59278	59372	59324	57.61
nLs.2.1.scaf00175	GCCTTCTTAGCTCAGTCGGTAGAGCATCAGACTTTTAATCTGAGGGTCGCGGGTTCGAGTCCCGCAGAGGGCT	Lys	TTT	73	3	63618	63546	0	0	76.85
nLs.2.1.scaf00175	GGTCTCGTGGTGTAGCGGTTATCACATCTGTCTAACACACAGAAGGTCGGCGGTTCGATTCCGCCCGAGATCA	Val	AAC	73	2	63128	63200	0	0	64.23
nLs.2.1.scaf00177	GCACGGATGGCCGAGTGGTCTAAGGCGCCAGACTCAAGCAACAATGTGCTTCACACGAGTGAGGAGTGTGACATGGGCGTTCTGGTATCGTAATCGATGCGTGGGTTCGAATCCCACTCCGTGCA	Leu	CAA	125	1	47914	48038	47952	47992	57.09
nLs.2.1.scaf00202	GCCTGAGTAGCGCAGTAGGTTAGCGCGTCAGTCTCATAATCTGAAGGTCGTGAGTTCGAACCTCACCTCGNNNNNNNNNNNNNNNNNNNNNNNNNNNNNNNNNNNNNNNNNNNNNNNNNNTCTCATAATCTGAAGGTCGTGAGTTCGAACCTCACCTCGGGCA	Pseudo	CAT	163	1	5690	5852	5728	5816	53.14
nLs.2.1.scaf00231	GGCTGAGTGGTCTAGTGGTATGATTCTCGCTTAGGGTGCGAGAGGTCCCGGGATCAATCCCCGGCTCAGCCC	Pseudo	AGG	72	1	44667	44738	0	0	52.34
nLs.2.1.scaf00236	GTGGCGGTGTCCGAGTGGTCAAGGAGTTTGGCTAGAAAAGAGGTGGGCTTTGCCCGTGCAGGCTCGAGTCCTACCTGTTGCA	Pseudo	AGA	82	2	7241	7160	0	0	17.98
nLs.2.1.scaf00236	GCAGTGGTGTCCGAGTGGTTAAGGAGTTTGACTCGAAATCAAATGGGCTTTGCCCGCGCAGGTTCGAATCCTGCCCGCTGCG	Ser	CGA	82	1	6835	6754	0	0	69.57
nLs.2.1.scaf00240	GGCCCTGTGGCCTAATGGATAAGGCGTCGCCCTCCGGAGGCGAAGATTGCAGGTTCGAGTCCTGCCAGGGTCG	Arg	CCG	73	1	36348	36420	0	0	66.72
nLs.2.1.scaf00268	GCCCAAGTAGTATAGTGGTTAGTACTCCACGTTGTGGCCGTGGCGACACAGGTTCGATTCCTGTCTTGGGCA	His	GTG	72	1	6313	6242	0	0	68.72
nLs.2.1.scaf00335	GGCTGAGTGGTCTAGTGGTATGATTCTCGCTTCGGGTGCGAGAGGTCCCGGTTTCGATCACCGGCTCAGCCC	Pseudo	CGG	72	1	31890	31819	0	0	51.11
nLs.2.1.scaf00345	GCCCAAGTAGTATAGTGGTTAGTACTCCACGTTGTGGCCGTGGCGACACAGGTTCGATTCCTGTCTTGGGCA	His	GTG	72	1	10880	10809	0	0	68.72
nLs.2.1.scaf00353	GGTCCCGTGGTGTAGTGGTTAGCACTCAGGACTTTGAATCCTGCGACGGGAGTTCGAATCTCCCCGGGACCT	Gln	TTG	72	1	7247	7176	0	0	70.75
nLs.2.1.scaf00353	GGTCCCGTGGTGTAGTGGTTAGCACTCAGGACTCTGAATCCTGCGACGGGAGTTCAAATCTCCCCGGGACCT	Gln	CTG	72	2	8003	7932	0	0	69.16
nLs.2.1.scaf00389	GCCCGGTTAGCTCAGTCGGTAGAGCACCAGACTCTTAATCTGGCTGTCGCGGGTTCGAGCCCCGCATCGGGCT	Lys	CTT	73	1	2047	1975	0	0	70.88
nLs.2.1.scaf00398	GGGGGTTTAGCTCAGTGGTAGAGCGCTCGCTTTGCATGCGAGAGGGCGGGGGTTCGATCCCCCCAACCTCCA	Ala	TGC	72	2	41886	41815	0	0	72.29
nLs.2.1.scaf00398	TCCTCGGTAGTATAGTGGTGAGTATCCGCGCCTGTCACGTGCGAGACCCGGGTTCGATTCCCGGCCGGGGAG	Asp	GTC	72	1	9959	10030	0	0	56.3
nLs.2.1.scaf00447	GTCCGTCTGGCCGAGTGGTCTAAGGCGTTGCGTTCAGGTCGCAATCTACTTCGGTAGGCGCAGGTTCGAATCCTGCGGCGGACA	Leu	CAG	84	1	39439	39356	0	0	59.05
nLs.2.1.scaf00456	AGCAGCGTGGCGCAGTGGAAGCGTGCTGGGCCCATAACCCAGAGGTCGGTGGATCGAAACCACTCGCTGCTA	Met	CAT	72	1	19019	19090	0	0	55.84
nLs.2.1.scaf00457	CTGGATGAATCTCGGTGGTCCGAGATGCAGGCTTCAAACCTGCAGCCGTTTAGCGACGGAGTGGTTCGATTCCACCTTCCGGG	SeC	TCA	83	1	36330	36412	0	0	32.43
nLs.2.1.scaf00480	AGCAGCGTGGCGCAGTGGAAGCGTGCTGGGCCCATAACCCAGAGGTCGGTGGATCGAAACCACTCGCTGCTA	Met	CAT	72	1	11086	11157	0	0	55.84
nLs.2.1.scaf00486	GGTCTCGTGGTGTAGCGGTTATCACATCTGTCTAACACACAGAAGGTCGGCGGTTCGATTCCGCCCGAGATCA	Val	AAC	73	1	33515	33443	0	0	64.23
nLs.2.1.scaf00506	GGCGAGATGGCCGAGCGGTCTAAGGCGCTGGTTTAAGGCACCAGTCTCTTCGGAGGCGTGGGTTCGAATCCCACTCTCGTCA	Leu	AAG	82	1	30543	30462	0	0	61.53
nLs.2.1.scaf00523	CCAACCATAGCTCAGTTGGTAGAGCGGAGGACTGTAGTGTGCAATGCGTAATGCAGTGATCCTTAGGTCGCTGGTTCGAATCCGGCTGGTTGGA	Tyr	GTA	94	1	34024	33931	33987	33967	63.03
nLs.2.1.scaf00554	GCTCCCGTGGCGCAATCGGTTAGCGCGTTCGGCTGTTAACCGAAAGGTTGGTGGTTCAAGCCCACCCGGGAGCG	Asn	GTT	74	1	19521	19594	0	0	71.01
nLs.2.1.scaf00569	GCAGCGATGGCCGAGTGGTTAAGGCGTTGGACTTAAGATCCAATGGACGCTAAGTCCTCGTGGGTTCAAACCCCACTCGCTGCA	Leu	TAA	84	1	8830	8747	0	0	71.44
nLs.2.1.scaf00573	GCAGCGATGTCCGAGTGGTTAAGGAGTTGGACTTGAAATCCAATGGGCTTTGCCCGCGCAGGTTCGAACCCTGCTCGCTGCG	Ser	TGA	82	1	13946	13865	0	0	71.37
nLs.2.1.scaf00581	AACTGAGTGGCAGTAATAATTCCATTGTATATGACTTACAATCGTAATCATCGCAATCAGTTGTTCGTAAAATCGTATCTCAGTTG	Pseudo	TAC	86	1	29778	29863	0	0	16.07
nLs.2.1.scaf00610	GGTCCCGTGGTGTAGCGGTTAGCACTCAGGACTCTGAATCCTGCGACGAGAGTTCAAATCTCTCCGGGACCT	Gln	CTG	72	1	22602	22531	0	0	67.95
nLs.2.1.scaf00610	GCATCGGTGGTTCAGTGGTAGAATGCTCGCCTGCCACGCGGGCGGCCCGGGTTCGATTCCCGGCCGATGCA	Gly	GCC	71	2	5537	5467	0	0	65.84
nLs.2.1.scaf00627	GACTCCGTGGCGCAACGGTAGCGCGTCTGACTCCAGATCAGAAGGTTGCGTGTTCAAATCACGTCGGGGTCA	Trp	CCA	72	1	8102	8173	0	0	68.38
nLs.2.1.scaf00676	GGTCCCGTGGTGTAGTGGTTAGCACTCAGGACTTTGAATCCTGCGACGGGAGTTCAAATCTCCCCGGGACCT	Gln	TTG	72	1	21655	21584	0	0	70.72
nLs.2.1.scaf00695	TCCCATGTGGTCTAGTGGCTAGGATTCGTGGCTTTCACCCACGCGGCCCGGGTTCGATTCCCGGCATGGGAA	Glu	TTC	72	1	685	756	0	0	62.41
nLs.2.1.scaf00702	GGCGAGATGGCCGAGTGGTCTAAGGCGCTGGTTTTAGGCACCAGTCCCTTCGGGGGCGTGGGTTCGAATCCCACTCTCGTCA	Leu	TAG	82	1	21069	21150	0	0	66.44
nLs.2.1.scaf00702	GGCGAGATGGCCGAGCGGTCTAAGGCGCTGGTTTAAGGCACCAGTCTCTTCGGGGGCGTGGGTTCGAATCCCACTCTCGTCA	Leu	AAG	82	2	21236	21317	0	0	57.54
nLs.2.1.scaf00704	GACCCCGTGGCGCAACGGTAGCGCGTCTGACTCCAGATCAGAAGGTTGCGTGTTCGAATCGCGTCGGGGTCA	Trp	CCA	72	1	4203	4132	0	0	68.21
nLs.2.1.scaf00729	GCCCGGTTAGCTCAGTCGGTAGAGCACCAGACTCTTAATCTGGCTGTCGCGGGTTCGAGCCCCGCACCGGGCT	Lys	CTT	73	1	22262	22190	0	0	73.23
nLs.2.1.scaf00740	GGCTGAGTGGTCTAGTGGTATGATTCTCGCTTTGGGTGCGAGAGGTCCCGGTTTCGATCACCGGCTCAGCCC	Pseudo	TGG	72	1	25938	26009	0	0	52.62
nLs.2.1.scaf00777	TCCGTTGTGGTCTAGTGGTTAGGATTTGCGGCTCTCACCCGCAAGGCCCGGGTTCAATTCCCGGCAACGGAA	Glu	CTC	72	1	23415	23344	0	0	64.33
nLs.2.1.scaf00801	GCCCGGTTAGCTCAGTCGGTAGAGCACCAGACTCTTAATCTGGCTGTCGCGGGTTCGAGCCCCGCATCGGGCT	Lys	CTT	73	1	14959	14887	0	0	70.88
nLs.2.1.scaf00897	GCTTCCGTGGCGCAATCGGTTAGCGCGTTCGGCTGTTAACCGAAAGGTTGGTGGTTCAAGCCCACCCGGGAGCG	Asn	GTT	74	1	14151	14078	0	0	69.03
nLs.2.1.scaf00923	GGCTGAGTGGTCTAGTGGTATGATTCTCGCTTTGGGTGCGAGAGGTCCCGGTTTCGATCACCGGCTCAGCCC	Pseudo	TGG	72	1	12137	12208	0	0	52.62
nLs.2.1.scaf00946	GGCCCTGTGGCCTAATGGATAAGGCGTCGGACTTCGGATCCGAAGACTGTAGGTTCAAGTCCTGCCAGGGTCG	Arg	TCG	73	1	2174	2102	0	0	68.31
nLs.2.1.scaf01008	GCCCCATTGGCGCAGTCGGTTAGCGCGTCGTACTTATAAGTAAAACGAAGAGATGCGAAGGTCAGCAGTTCGAGCCTGCTATGGGGCA	Ile	TAT	88	1	17015	17102	17053	17066	58.37
nLs.2.1.scaf01054	GCCATGATAGCTCAGTCGGGAGAGCGTTAGACTGAAGATCTAAAGGTCGCCGGTTCGATCCCGGCTCGTGGCA	Phe	GAA	73	1	16190	16118	0	0	72.51
nLs.2.1.scaf01083	GGCCCTGTGGCCTAATGGATAAGGCGTCGCTCTCCTAAAGCGAAGACTGCAGGTTCGAGTCCTGCCAGGGTCG	Arg	CCT	73	1	1536	1608	0	0	69.06
nLs.2.1.scaf01110	GTCCGTCTGGCCGAGCGGTCTAAGGCGATGCGTTCAGGTCGCATTCTACTTCGGTAGGCGCAGGTTCGAATCCTGCGGCGGACA	Leu	CAG	84	1	13775	13858	0	0	56.33
nLs.2.1.scaf01111	GGTCTCGTGGTGTAGTGGCCATCACATCTGCCTCACACGCAGGTCGTCGGTTCGAACCCGGCCAAGACCA	Pseudo	CAC	70	1	328	397	0	0	48.13
nLs.2.1.scaf01244	GATCAGGTGGCCGAGTGGTTAAGGCGATGGACTGCTAATCCATTGGGGTTTCCCCGCGTGAGTTCGAATCTCATCCTGATCG	Ser	GCT	82	1	4567	4648	0	0	74.18
nLs.2.1.scaf01314	…………….TAGCTCAGTTGGTAGAGCATCAGACTTTTAATCTGAGGGTCGTGGGTTCGAGTCCCAC	Pseudo	TTT	64	1	9107	9164	0	0	50.06
nLs.2.1.scaf01325	GATCGGGTGGCCGAGTGGTTAAGGCGATGGACTGCTAATCCATTGGGGTTTCCCCGCGTGAGTTCGAATCTCATCCCGATCG	Ser	GCT	82	1	11625	11544	0	0	73.54
nLs.2.1.scaf01442	GGCCTCGTGGCGCAATGGACAACGCGTCGGTCTACGGAACCGAAGATTGCAGGTTCGACTCCTGCCGAGGTCG	Arg	ACG	73	1	8473	8401	0	0	59.81
nLs.2.1.scaf01449	GCCTCGTTGGCTCAGCGGGAGAGCGTCTGTCTCGTAAACAGAAGGTCGCTGGTTCGATCCCAGCACGAGGCA	Thr	CGT	72	1	5346	5275	0	0	69.56
nLs.2.1.scaf01598	GGCCTCGTGGCGCAATGGATAACGCGTCGGCCTACGGAGCCGAAGATTGCAGGTTCGACTCCTGCCGGGGTCG	Arg	ACG	73	1	7122	7194	0	0	57.72
nLs.2.1.scaf01607	GCAGTGGTGTCCGAGTGGTTAAGGAGTTTGACTAGAAATCAAATGGGCTCTGCCCGCGTAGGTTCGAATCCTGCCCGCTGCG	Ser	AGA	82	1	6368	6449	0	0	63.48
