# Supplementary material for: Comparative analysis of small RNAs released by the filarial nematode Litomosoides sigmodontis in vitro and in vivo
Source: PLoS Negl Trop Dis. 2019 Nov 26;13(11):e0007811. doi: 10.1371/journal.pntd.0007811 (PMC6903752; doi:10.1371/journal.pntd.0007811)
Supplement: S4 Table — This table reports the tRNAs identified in the ES products from L. sigmodontis adult males (AM; n = 10), gravid adult females (gAF; n = 12), and microfilariae (mf; n = 8), as well as the specific anticodon and genomic loci in the L. sigmodontis draft genome. Additionally, the table include the type of tRNA identified and its cognate anticodon, the corresponding tRNA sequence, the total tRNA read counts across all sequencing libraries, the normalized reads per million, and the average number of reads per lifecycle stage tested. (XLSX) [file pntd.0007811.s004.xlsx]

## Sheet: Sheet1
						Reads in AM ES products	Reads in gAF ES products	RPM in mf ES products
tRNA	Anticodon	Genomic locus	RNA Sequence (5' - 3')	Total tRNA count	Reads per million (RPM)	(n = 10)	(n = 12)	(n = 8)
tRNA-Gly	GCC	nLs.2.1.scaf00610	acgcgggcggcccggguucgauucccggccgaugc	1921045	927394	318185	985596	224092
tRNA-Asp	GTC	nLs.2.1.scaf00398	acgugcgagacccggguucgauucccggccggggag	347737	16787	2134	17951.5	7660.5
tRNA-Lys	TTT	nLs.2.1.scaf00175	gccuucuuagcucagucgguagagcaucagac	212902	10277	1516	12168.5	2488.5
		nLs.2.1.scaf00072
tRNA-Ala	AGC	nLs.2.1.scaf00005	augggagagggcugggguucgauuccccauauc	129467	6250	1783	3652	1230
tRNA-Glu	CTC	nLs.2.1.scaf00777	cccgcaaggcccggguucaauucccggcaacggaa	100827	4867	1272	4524.5	1097
tRNA-Leu	CAG	nLs.2.1.scaf01110	cgguaggcgcagguucgaauccugcggcggac	76768	3706	853	3631	400.5
		nLs.2.1.scaf00447
tRNA-Leu	CAA	nLs.2.1.scaf00177	gaggagugugacaugggcguucugguaucguaaucg	75529	3646	1724	1543	553.5
		nLs.2.1.scaf00175
tRNA-Val	AAC	nLs.2.1.scaf00486	ggucucgugguguagcgguuaucacaucuguc	74430	3593	556.5	3011	896
		nLs.2.1.scaf00175
tRNA-Glu	TTC	nLs.2.1.scaf00695	gcuaggauucguggcuuucacccacgcggcccgggu	72339	3495	406.5	2399	565.5
tRNA-Lys	CTT	nLs.2.1.scaf00729	gguuagcucagucgguagagcaccagacucuuaaucug	56239	2714	803	2149	211
		nLs.2.1.scaf00389
		nLs.2.1.scaf00801
tRNA-Ala	TGC	nLs.2.1.scaf00175	cgcuuugcaugcgagagggcggggguucgauccc	43232	2087	954.5	1058	495
		nLs.2.1.scaf00398
tRNA-Leu	AAG	nLs.2.1.scaf00506	cuaaggcgcugguuuaaggcaccagucucuucgggggcgugg	42511	2052	1683.5	1244	220
		nLs.2.1.scaf00702
tRNA-Gln	CTG	nLs.2.1.scaf00353	cucaggacucugaauccugcgacgagaguucaa	35639	1720	526	1412	570
		nLs.2.1.scaf00610
tRNA-Trp	CCA	nLs.2.1.scaf00704	gaagguugcguguucgaaucgcgucgggguca	24551	1185	726.5	851	303
tRNA-His	GTG	nLs.2.1.scaf00345	gcccaaguaguauagugguuaguacuccacguug	21729	1048	244	849	196
