# Supplementary material for: Comparative analysis of small RNAs released by the filarial nematode Litomosoides sigmodontis in vitro and in vivo
Source: PLoS Negl Trop Dis. 2019 Nov 26;13(11):e0007811. doi: 10.1371/journal.pntd.0007811 (PMC6903752; doi:10.1371/journal.pntd.0007811)
Supplement: S5 Table — This table is composed of two tabs; S5A Table: predicted known and novel miRNAs from libraries prepared from (untreated or 5’PPase-treated) total worm lysates (gravid adult females and adult males) or untreated vs. 5’PPase-treated ES products from gAF worms (ES). Note that the 5’PPase-treated libraries are denoted with the letters “PP”. Samples ES046 and ES053 correspond to ES products from gAF worms that were either untreated or 5’PPase-treated (“ES046PP” or “ES053PP”). Other samples included in this table include the ES products from vector-derived L3s (vL3s), host-derived L3s (hL3s), L4s, juvenile adult males (jAM), pre-gravid adult females (pgAF), gravid adult females (gAF), adult males (AM), and microfilariae (mf). S5B Table: Rational for assigning miRNAs ID to the products obtained from miRDeep2, as explained in materials and methods. (XLSX) [file pntd.0007811.s005.xlsx]

## Sheet: S5A Table
										vL3s_1 ES	vL3s_2 ES	hL31 ES	hL32 ES	L4_1 ES	L4_2 ES	jAM_1 ES	jAM_2 ES	pgAF_1 ES	pgAF_2 ES	AM_1 ES	AM_2 ES	AM_3 ES	AM_4 ES	AM_5 ES	AM_6 ES	AM_7 ES	AM_8 ES	AM_9 ES	AM_10 ES	gAF_1 ES	gAF_2 ES	gAF_3 ES	gAF_4 ES	gAF_5 ES	gAF_6 ES	gAF_7 ES	gAF_8 ES	gAF_9 ES	gAF_10 ES	gAF_11 ES	gAF_12 ES	mf_1 ES	mf_2 ES	mf_3 ES	mf_4 ES	mf_5 ES	mf_6 ES	mf_7 ES	mf_8 ES
lsi id	miRDeep2 score	estimated probability that the miRNA candidate is a true positive	significant randfold p-value	consensus mature sequence	consensus star sequence	consensus precursor sequence	precursor coordinate	5p 3p	loop length	vL3s_1	vL3s_2	hL31	hL32	L4_1	L4_2	jAM_1	jAM_2	pgAF_1	pgAF_2	AM_1	AM_2	AM_3	AM_4	AM_5	AM_6	AM_7	AM_8	AM_9	AM_10	gAF_1	gAF_2	gAF_3	gAF_4	gAF_5	gAF_6	gAF_7	gAF_8	gAF_9	gAF_10	gAF_11	gAF_12	mf_1	mf_2	mf_3	mf_4	mf_5	mf_6	mf_7	mf_8
lsi-miR-100a	345934	75 +/- 6%	yes	aacccguaguuucgaacaugugu	acaugucgguucucgggucaa	aacccguaguuucgaacauguguugguauauuugauaacacaugucgguucucgggucaa	nLs.2.1.scaf00144:48684..48744:-	5p	16	344	379	2	0	0	4	0	11	5450	240	65	27	63	90	27	196	72	565	552	338	46511	53202	24131	2843	550	4449	13072	24228	6674	360	193	1127	556	215	517	943	160	90	110	16
lsi-miR-92	345376	75 +/- 6%	yes	uauugcacucgucccggccuga	aggucgagucguuugcacuauu	aggucgagucguuugcacuauucagacagaaguucaccauuuggcgauauugcacucgucccggccuga	nLs.2.1.scaf00001:401264..401333:-	3p	25	1176	3537	11	0	0	5	30	24	2617	133	104	76	121	118	987	318	1284	453	203	269	7835	8636	3443	8705	2775	15383	11219	58806	3161	539	427	1434	3335	2008	3326	4709	472	121	576	301
lsi-miR-71	5.2	77 +/- 5%	yes	ugaaagacauggguagugagacg	uaucacuauucuguuuuucgcc	ugaaagacauggguagugagacguuagaauuugaaggucguaucacuauucuguuuuucgcc	nLs.2.1.scaf00472:18299..18361:-	5p	14	1293	2205	12	30	11	11	0	0	15127	736	206	198	399	80	313	256	492	214	497	496	34638	38319	9239	992	174	858	6632	37120	4164	628	53	611	309	212	181	807	101	239	0	197
lsi-lin-4	164624	75 +/- 6%	yes	ucccugagaccucugcugcga	acagcaagagcaccucagggucc	ucccugagaccucugcugcgacaguacguggcgucacagcaagagcaccucagggucc	nLs.2.1.scaf00367:1277..1335:+	5p	14	10101	6332	13	0	5	0	40	53	29798	8001	1026	378	670	456	1246	430	485	266	316	236	6368	6763	4030	93	62	432	7562	12241	2257	244	98	673	58	5	0	11	0	993	65	0
lsi-miR-8805	4.3	75 +/- 4%	yes	ggaggaaucagcgugcugu	cuccuugaaaauccuccgu	ggaggaaucagcgugcuguaaccauuaccggaagguacugguaacuccuugaaaauccuccgu	nLs.2.1.scaf00006:120214..120277:+	5p	25	0	104	0	0	0	0	0	0	4518	303	150	48	24	10	0	36	0	0	0	0	9854	10534	4256	2596	827	1001	2601	9435	2308	264	100	484	539	215	449	405	201	0	0	26
lsi-miR-749	15271.4	75 +/- 6%	no	gccuggaugaaucucggug	guccgagaugcaggcuuca	gccuggaugaaucucggugguccgagaugcaggcuuca	nLs.2.1.scaf00457:36327..36365:+	5p	2	0	63	0	0	0	0	0	0	332	10	1914	1231	433	895	214	237	94	261	200	0	5244	6040	1880	83	54	188	845	3592	207	0	18	128	135	93	236	382	128	147	429	0
lsi-miR-5364	282701	75 +/- 6%	yes	cgagguauuguuuauuggcuga	agcuaaugaacgcuacuucugc	agcuaaugaacgcuacuucugcuugauucauaugaaugccgagguauuguuuauuggcuga	nLs.2.1.scaf00070:27849..27910:-	3p	17	53	21	0	0	0	0	0	0	192	9	10	4	24	0	78	0	253	199	0	0	4392	4731	899	33	15	32	819	8672	503	67	80	154	0	0	0	20	0	0	0	0
lsi-miR-100b	32122.1	75 +/- 6%	yes	aacccguagauccgaacuugugu	caugagcucggcacucggguaga	aacccguagauccgaacuuguguugagauuuucuuucgaacaugagcucggcacucggguaga	nLs.2.1.scaf01039:6801..6864:-	5p	18	39	116	13	0	0	0	0	0	679	22	0	0	8	0	17	0	0	0	0	0	4628	5294	2001	241	60	409	1519	2557	1088	0	0	113	11	31	42	104	0	0	0	0
lsi-miR-5866	404363	75 +/- 6%	yes	uuaccauguugaucgaucucc	gagauugauuuucacugguaccu	gagauugauuuucacugguaccuuugcaguauauaguuaccauguugaucgaucucc	nLs.2.1.scaf01139:14595..14652:-	3p	13	0	27	0	0	0	0	0	0	38	0	13	2	14	0	0	0	129	0	0	0	5143	5377	1169	134	15	181	62	1945	1733	94	36	231	8	17	40	53	0	0	218	0
lsi-miR-81	660985	75 +/- 6%	yes	ugagaucauugugaaagcuauu	aggccuucaccgugaucuacaga	aggccuucaccgugaucuacagagugccgucauauugagucugagaucauugugaaagcuauu	nLs.2.1.scaf01674:6835..6898:-	3p	18	0	123	0	0	0	0	0	0	159	19	13	0	31	36	15	0	0	0	80	0	5044	5738	1264	76	20	73	277	2364	343	69	0	63	21	18	54	71	0	0	0	0
lsi-miR-993	413747	75 +/- 6%	yes	uaagcucgucucuacaggcagg	acccuguagguccggguuuauc	acccuguagguccggguuuaucugaccuguuugaagcaaaauaagcucgucucuacaggcagg	nLs.2.1.scaf00199:67638..67701:-	3p	19	44	74	0	0	0	0	0	0	0	0	0	2	5	0	27	0	130	0	0	0	2780	3110	558	122	19	211	214	3360	394	63	0	156	45	28	30	115	92	0	0	0
lsi-miR-100d	318820	75 +/- 6%	no	uacccguagcuccgaauaugugu	acauaucgguccacgggaaag	uacccguagcuccgaauaugugugggacagauugcgcaacacauaucgguccacgggaaag	nLs.2.1.scaf00144:49569..49630:-	5p	17	113	90	0	0	0	0	0	0	958	117	21	0	37	0	37	26	0	0	0	0	2092	2311	759	352	76	410	831	2045	1422	208	44	267	78	34	20	30	0	108	0	0
lsi-miR-9887	4.6	75 +/- 4%	yes	cagggcugcacgcgcgc	gugcugcaaccauugc	cagggcugcacgcgcgcuacauuggaggaaucagcgugcugcaaccauugc	nLs.2.1.scaf00003:29763..29814:-	5p	18	0	40	0	0	0	0	85	0	770	52	341	116	121	29	61	64	0	0	0	42	2217	2319	1223	224	82	183	330	1361	358	0	0	25	47	63	34	146	6	143	85	60
lsi-miR-34	5.4	77 +/- 5%	yes	uggcagugugguuagcugguugu	ggcuaucaucacugccgucc	uggcagugugguuagcugguugucagcauaucggacaacggcuaucaucacugccgucc	nLs.2.1.scaf00918:15550..15609:-	5p	13	73	751	0	0	0	0	0	0	168	16	0	32	35	27	53	11	352	209	141	0	1918	1622	276	15	14	26	475	2246	738	89	61	228	69	37	30	151	0	121	83	0
lsi-bantam	48325.2	75 +/- 6%	yes	ugagaucacguuacauccgccu	acgguugugcgugaaaucaug	acgguugugcgugaaaucaugccguauaacauuuaguuccaugagaucacguuacauccgccu	nLs.2.1.scaf02066:733..796:-	3p	20	0	783	0	0	0	0	0	0	799	40	28	30	34	13	75	48	0	0	0	0	1487	2128	303	113	9	46	252	4083	112	25	0	0	22	20	21	22	0	108	0	0
lsi-miR-8319	8606	53 +/- 10%	no	gaauuagcucgugcgguacggc	gugucccacguguucuucgac	gugucccacguguucuucgacaacuacugacguucccaacaccuugucgacguuauccucguugagaauuagcucgugcgguacggc	nLs.2.1.scaf00584:33048..33135:+	3p	45	0	0	0	0	0	0	0	0	131	7	464	123	316	245	66	46	235	0	99	0	1010	1054	576	17	15	14	423	1342	129	106	0	39	17	2	0	36	0	103	112	0
lsi-miR-36b	11883.9	75 +/- 6%	yes	cgguacaacguuucacgguagagc	ucaccggagacauuguuccgca	cgguacaacguuucacgguagagcuuugagacaacguauugcucaccggagacauuguuccgca	nLs.2.1.scaf00392:14665..14729:+	5p	18	0	0	0	0	0	0	0	0	188	0	0	0	0	0	0	0	0	0	0	0	1497	1703	420	7	3	7	16	1506	56	17	0	0	0	0	0	0	576	0	0	100
lsi-novel-2	28974.2	75 +/- 6%	yes	acgaugacaguaauaggauuauu	uaauccuugaauugucgucaaa	acgaugacaguaauaggauuauugugugcaccacuacaauaauccuugaauugucgucaaa	nLs.2.1.scaf01227:12603..12664:-	5p	16	22	15	0	0	0	0	0	0	78	37	3	0	5	0	0	0	114	0	0	0	610	867	232	106	5	85	17	2986	221	61	0	45	0	0	0	23	100	0	0	0
lsi-miR-6717	5825.5	53 +/- 10%	no	gggcgaugaugguaugaagggua	cuuugucaguuacacugagccu	gggcgaugaugguaugaaggguaauuugcgucugacuuuaugauguacacuuugucaguuacacugagccu	nLs.2.1.scaf00382:1052..1123:+	5p	26	0	11	37	12	0	0	0	0	497	177	90	128	94	138	57	388	0	0	0	0	399	467	121	250	237	477	762	545	121	36	112	38	193	82	85	163	117	0	0	126
lsi-miR-5838	245512	75 +/- 6%	yes	ugaguauuuucgguuucgcauc	ugcuaaaccguaaaugcucgua	ugcuaaaccguaaaugcucguaaugucuucaguauagccuaugaguauuuucgguuucgcauc	nLs.2.1.scaf00394:9154..9217:+	3p	19	0	2	0	0	0	0	0	0	165	0	7	12	150	54	0	0	1027	106	185	491	282	295	77	0	0	0	3	1668	0	0	0	0	0	0	0	0	0	317	128	0
lsi-miR-239	47932.5	75 +/- 6%	yes	uuuguacuucggcuaaggugcug	acaccuugguuauguacaaugc	uuuguacuucggcuaaggugcugcuacuguuaugagacaacaccuugguuauguacaaugc	nLs.2.1.scaf00430:40592..40653:+	5p	16	0	70	0	0	0	0	0	0	30	0	4	8	3	0	0	0	149	0	60	0	837	961	134	37	11	25	280	1656	216	0	0	121	0	14	0	11	0	0	0	0
lsi-miR-240	79353.6	75 +/- 6%	yes	uacuggccuuucaaacucuaga	cuggguuuguuaggcacguggg	cuggguuuguuaggcacguggguaaacaguucuauuccuacuggccuuucaaacucuaga	nLs.2.1.scaf00483:33150..33210:+	3p	16	0	0	0	0	0	0	49	0	40	0	0	5	0	26	0	0	0	0	0	0	911	938	171	0	2	51	103	1100	127	0	0	41	0	0	0	0	0	0	0	0
lsi-novel-3	5.6	77 +/- 5%	yes	uggaagagauaggaacagagc	gcccuguuccucucucuucuacc	gcccuguuccucucucuucuacccaucgaaagaagguggaagagauaggaacagagc	nLs.2.1.scaf00282:53698..53755:-	3p	13	61	27	0	0	0	0	0	0	94	0	0	9	3	0	0	15	129	0	0	0	842	1066	324	10	0	17	111	298	54	0	0	0	26	16	13	76	0	0	0	0
lsi-miR-2b	132748	75 +/- 6%	yes	agcuguauuggcugugauaug	caucacaggcccaaugcagccagc	agcuguauuggcugugauauguugucugguuguuccucacaucacaggcccaaugcagccagc	nLs.2.1.scaf00392:14521..14584:+	5p	18	0	0	0	0	0	0	0	0	67	0	0	0	0	0	0	0	0	0	0	0	455	498	41	0	0	0	17	552	88	0	0	110	0	0	0	82	482	31	0	168
lsi-miR-81b	96731.4	75 +/- 6%	yes	ugagaucaugccacauccgucu	acggaugugcuuguauaucaug	acggaugugcuuguauaucauguaccggaagaaaugaaucaugagaucaugccacauccgucu	nLs.2.1.scaf01677:7421..7484:-	3p	19	0	31	0	0	0	0	0	0	480	0	3	0	3	10	0	0	0	0	0	0	547	533	64	0	0	5	51	1161	64	0	0	0	0	0	0	10	0	0	0	0
lsi-miR-5361	16886.1	75 +/- 6%	yes	ugggauaucucggaagguuucg	aaaacuuccaugguaucucuga	ugggauaucucggaagguuucggaaauauuuagcucgaaaacuuccaugguaucucuga	nLs.2.1.scaf00319:25188..25247:+	5p	15	0	8	0	0	0	0	0	0	819	9	17	0	0	0	12	0	0	0	0	0	495	516	154	0	0	10	22	1145	28	0	0	0	2	0	14	0	0	0	0	0
lsi-miR-36a-2	28525.6	75 +/- 6%	yes	cuggaugugcaucgugguugaug	ucaccgggugcacauucggcc	cuggaugugcaucgugguugauguaguuugauaauucucaucaccgggugcacauucggcc	nLs.2.1.scaf00266:22539..22600:-	5p	17	0	0	0	0	0	0	0	0	48	0	0	0	0	0	0	0	0	0	81	0	194	194	79	14	0	8	9	121	205	27	0	44	0	0	0	8	516	175	0	592
lsi-novel-1	19005.9	75 +/- 6%	yes	aauaauauuauuaucguugccg	acaacgauaauacuguuauu	acaacgauaauacuguuauuauuauacauugcaauaauaauauuauuaucguugccg	nLs.2.1.scaf01227:12276..12333:-	3p	13	0	2	0	0	0	0	0	0	85	0	13	0	3	0	0	0	49	0	0	0	434	617	123	64	0	13	32	789	69	0	0	23	0	5	17	0	0	0	0	0
lsi-miR-87a	169046	75 +/- 6%	yes	gugagcaaaguuucagguguuc	cgccugggacuucgacucaaccu	cgccugggacuucgacucaaccuaaguaguuuuaagcguaggugagcaaaguuucagguguuc	nLs.2.1.scaf01734:4749..4812:+	3p	18	12	13	0	0	0	0	0	0	125	0	0	9	5	0	0	0	0	0	0	0	650	582	107	11	15	27	86	441	88	0	0	0	11	3	0	49	0	0	0	0
lsi-miR-2c	55922.2	75 +/- 6%	yes	caucacagcacgauucggcuug	agccguaucggcauugugguaca	agccguaucggcauugugguacauuguaauuuagauaugcaucacagcacgauucggcuug	nLs.2.1.scaf00142:54561..54622:+	3p	16	0	4	0	0	0	0	0	0	48	0	11	0	49	29	0	0	0	0	79	0	199	255	71	35	0	0	12	1006	105	0	0	0	25	19	0	7	0	0	0	0
lsi-miR-50	73260.9	75 +/- 6%	yes	ugauaugucugauauucuuggguu	ccagcaucucagacguaucggcc	ugauaugucugauauucuuggguugugcaaagucaaccagcaucucagacguaucggcc	nLs.2.1.scaf00277:19327..19386:+	5p	12	38	62	0	0	0	0	0	0	0	0	0	0	12	11	12	0	0	0	0	0	373	544	47	7	0	64	175	420	154	0	0	0	0	17	0	20	0	0	0	0
lsi-miR-5360	40881.5	75 +/- 6%	yes	acgaaucgucgaaucggauuuuu	aaauucgaaucgacauucgaac	acgaaucgucgaaucggauuuuuguguuaauuagcuggagaaauucgaaucgacauucgaac	nLs.2.1.scaf00483:11688..11750:-	5p	17	0	35	0	0	0	0	0	0	23	0	40	18	51	33	22	6	0	0	0	0	423	611	106	0	0	3	46	283	26	0	0	0	0	0	0	0	0	0	0	0
lsi-miR-8294	4	80 +/- 4%	yes	cccggcucguggcacca	auguugugaagcugggga	cccggcucguggcaccaaauguugugaagcugggga	nLs.2.1.scaf01295:619..655:-	5p	1	0	35	0	0	0	0	0	0	400	49	53	12	10	12	0	0	196	0	0	99	68	65	24	0	0	10	8	65	98	0	30	28	0	2	44	0	164	0	0	48
lsi-miR-57	4571.2	75 +/- 6%	yes	uacccugugguaccgagcugugucu	acacgaucggucacugggugga	uacccugugguaccgagcugugucugaguaauaagcaaacacgaucggucacugggugga	nLs.2.1.scaf00785:21579..21639:-	5p	13	0	3	0	0	0	0	0	0	156	14	0	0	0	0	0	0	0	0	0	0	107	103	24	16	0	3	10	206	235	0	0	99	0	9	0	0	0	0	0	0
lsi-miR-5924	20060.5	75 +/- 6%	yes	uaacacagaccgauacagcugc	aguuguaucaucugcguuaug	aguuguaucaucugcguuaugauguuaaauuguaucgcauaacacagaccgauacagcugc	nLs.2.1.scaf00392:21056..21117:+	3p	18	0	0	0	0	0	0	0	0	0	0	0	0	0	0	0	0	0	0	0	0	332	283	52	0	0	0	6	72	0	0	0	0	0	0	0	0	0	0	0	0
lsi-miR-228a	3123.2	75 +/- 6%	yes	aauggcacuagaugaauucacgg	gugcauucgccaguuccauaga	aauggcacuagaugaauucacgguuuuuuuccaauccgugcauucgccaguuccauaga	nLs.2.1.scaf00143:23890..23949:+	5p	14	0	0	0	0	0	0	0	0	0	0	0	0	0	0	0	9	0	0	0	0	174	220	66	20	0	10	20	67	98	0	0	0	0	5	0	0	0	0	0	0
lsi-miR-87b	37389.8	75 +/- 6%	yes	gugagcaaagucucagguguca	ccgccugaaacucggucucaaccu	ccgccugaaacucggucucaaccucuaauauuaagaaggugagcaaagucucagguguca	nLs.2.1.scaf00936:16915..16975:-	3p	14	0	0	0	0	0	0	0	0	29	0	0	0	0	0	0	0	0	0	0	0	107	192	23	0	0	0	14	200	0	0	0	0	0	0	0	14	0	0	0	0
lsi-miR-86a	129200	75 +/- 6%	yes	uaagugaaugcuuugccacagucu	cugggcuaagguucacuuaggc	uaagugaaugcuuugccacagucuuagaaauugauuaagcugggcuaagguucacuuaggc	nLs.2.1.scaf01751:6766..6827:+	5p	14	0	50	0	0	0	0	0	0	48	0	0	0	0	0	0	0	0	0	0	0	91	109	10	9	0	8	19	117	71	26	0	0	0	8	0	3	0	0	0	0
lsi-miR-36a-1	14314.5	75 +/- 6%	yes	caggaugugugccgugguucaug	ucaccgggugcacauucgguc	caggaugugugccgugguucauguagugaaaauauucucaucaccgggugcacauucgguc	nLs.2.1.scaf00266:22729..22790:-	5p	17	0	0	0	0	0	0	0	0	0	0	0	0	0	0	0	0	0	0	0	0	18	13	0	0	0	0	0	0	99	0	0	0	0	0	0	0	297	0	0	6
lsi-miR-252	9211.9	75 +/- 6%	yes	cuaaguaguagugccgcaggua	accugcucucugcuacuuaaca	cuaaguaguagugccgcagguagcaacaauugaguuuaccugcucucugcuacuuaaca	nLs.2.1.scaf01027:2926..2985:+	5p	16	0	52	0	0	0	0	0	0	18	0	0	0	0	0	0	0	0	0	0	0	47	81	2	0	0	0	22	273	0	0	0	0	0	0	0	0	0	0	0	0
lsi-miR-279	128643	75 +/- 6%	yes	ugacuagaaccauauucagcu	cugagcaugguuuuuagucaug	cugagcaugguuuuuagucaugugacaugaauucaugacuagaaccauauucagcu	nLs.2.1.scaf00142:52915..52971:+	3p	13	0	3	0	0	0	0	0	19	9	0	0	0	0	0	0	0	0	0	0	0	86	111	6	3	0	0	13	202	0	0	0	0	0	0	0	0	0	0	0	0
lsi-let-7	1241.1	75 +/- 6%	yes	ugagguaguagguuguauaguua	cuguccagccugcuagcuugcc	ugagguaguagguuguauaguuaugaguuguaucaugccggagaaacuguccagccugcuagcuugcc	nLs.2.1.scaf01039:6602..6670:-	5p	22	0	18	0	0	44	33	0	0	21	0	0	0	3	0	0	0	0	0	0	0	99	50	8	0	0	0	8	200	16	0	0	0	0	0	0	0	0	0	0	0
lsi-miR-750	5	77 +/- 5%	yes	ccagaucuauucuucggcuga	agucggagguuuggucuuaggca	agucggagguuuggucuuaggcagagcuaaugcauuuauuucuaugcugccagaucuauucuucggcuga	nLs.2.1.scaf00498:1364..1434:-	3p	26	0	0	0	0	0	0	0	0	10	0	0	0	0	0	0	0	0	0	0	0	78	89	12	0	0	0	15	156	26	0	0	0	0	0	0	0	0	0	0	0
lsi-miR-281	3121.6	75 +/- 6%	yes	ugucauggaauugcucucuuua	aagagagccaucuguugacagu	aagagagccaucuguugacagucauaaauugaaacugucauggaauugcucucuuua	nLs.2.1.scaf01253:3256..3313:-	3p	13	0	2	0	0	0	0	0	0	33	0	0	0	4	0	0	0	0	0	0	0	100	82	17	0	0	0	2	155	0	0	0	0	0	0	0	0	0	0	0	0
lsi-miR-5363	25302.1	75 +/- 6%	yes	augggcaacguuucaaaccguguug	aacgguuugaguguugcucaaca	augggcaacguuucaaaccguguugccgaacugaaguuaaacgguuugaguguugcucaaca	nLs.2.1.scaf00017:119885..119947:-	5p	13	0	19	0	0	0	0	0	0	0	0	0	0	5	0	27	0	0	0	0	0	38	61	29	0	0	0	23	80	0	0	0	0	0	0	0	0	0	0	0	0
lsi-miR-5843	66881.4	75 +/- 6%	yes	augagcaacuuugccuucguuga	aacuuggcucugcugcucaaga	augagcaacuuugccuucguugaggguaauuggcaucaacuuggcucugcugcucaaga	nLs.2.1.scaf00179:21955..22014:-	5p	14	0	0	0	0	0	0	0	0	49	0	0	0	0	0	0	0	0	0	0	0	48	48	16	0	0	2	16	19	26	0	0	0	0	5	0	0	0	0	0	0
lsi-novel-15	318.4	75 +/- 6%	yes	agcuugagguaggaugaacaacu	uguucauccuaccucaagcuauu	uguucauccuaccucaagcuauucguuuuuacaauagcuugagguaggaugaacaacu	nLs.2.1.scaf00725:27385..27443:+	3p	13	0	2	0	0	0	0	0	0	9	18	5	0	0	0	0	0	0	0	0	0	9	19	13	0	9	0	8	22	0	0	0	0	0	0	0	16	0	0	74	0
lsi-miR-307	4.3	80 +/- 4%	yes	gcuuacucagccgguugugugaug	ucacaaccuccuugaguaagugga	gcuuacucagccgguugugugauguuucaccucauuucuucaauucaucacaaccuccuugaguaagugga	nLs.2.1.scaf00250:29728..29799:-	5p	20	0	9	0	0	0	0	0	0	7	0	0	0	0	0	0	0	0	0	0	0	0	14	0	0	6	0	5	0	0	0	0	0	0	3	0	0	0	141	0	0
lsi-miR-10031e	5.4	77 +/- 5%	yes	ucaggaugagaugauggaugaau	auucauucaucaaucucauccug	auucauucaucaaucucauccugaucauuuuaagaaugaucaggaugagaugauggaugaau	nLs.2.1.scaf00419:34843..34905:+	3p	13	0	0	0	0	0	0	0	0	0	0	0	0	0	0	0	0	0	0	77	0	14	21	6	0	0	9	23	5	0	0	0	0	0	0	0	0	0	0	0	0
lsi-novel-5	3898.4	75 +/- 6%	yes	ccuuaaacucucauccauauca	auaucgaugagaguuuaaga	ccuuaaacucucauccauaucagucuauuaacugauaucgaugagaguuuaaga	nLs.2.1.scaf00221:31595..31649:+	5p	12	0	0	0	0	0	0	0	0	0	0	0	0	0	0	0	0	0	0	0	0	28	0	3	0	0	0	0	26	44	0	0	48	0	0	0	0	0	0	0	0
lsi-novel-38	63.6	75 +/- 6%	no	uucguaggauucggggccagacc	gcuggauuugaagacuugc	uucguaggauucggggccagaccuauuuuauuuacacuuuuuggauaguccagcuggauuugaagacuugc	nLs.2.1.scaf00208:47077..47148:+	5p	29	0	6	0	0	0	0	0	0	0	0	0	0	0	0	0	0	0	0	0	0	6	0	0	0	0	6	0	0	0	0	0	0	0	6	0	0	124	0	0	0
lsi-novel-35	3.1	46 +/- 5%	yes	gcggaggguacggugguggaca	uucagguaaucgggcucguucugcgg	uucagguaaucgggcucguucugcgggagccaugcaguugaggaguuguauggagcggaggguacggugguggaca	nLs.2.1.scaf00984:2832..2908:-	3p	28	0	0	0	0	0	0	0	0	0	0	0	0	0	0	0	0	0	0	0	0	8	7	12	0	0	7	0	6	0	0	58	0	12	0	0	0	0	0	0	0
lsi-novel-47	86.5	75 +/- 6%	no	gcggagguguuggaggua	guuucggcaacugcauu	guuucggcaacugcauuuuaucgcucaaugccggugaucgaauuuauugcggagguguuggaggua	nLs.2.1.scaf00004:101727..101793:+	3p	32	0	0	0	0	0	0	0	0	0	0	0	0	0	0	0	0	0	0	0	0	0	4	2	0	0	4	0	0	0	0	0	0	0	0	0	0	0	0	97	0
lsi-novel-48	3	46 +/- 5%	yes	uguuguuggcugcacuagagaggu	cuuuuuauguucccaacuuccguc	cuuuuuauguucccaacuuccgucacucguugacaagucauuugcauacacuuguuuucuagauguuguuggcugcacuagagaggu	nLs.2.1.scaf00008:190074..190161:+	3p	39	0	0	0	0	0	0	0	0	0	0	0	0	0	0	0	0	0	0	0	0	0	16	7	22	5	27	2	16	0	0	0	0	11	0	0	0	0	0	0	0
lsi-miR-1	4851.3	75 +/- 6%	yes	cguacuucuuugcaucgccaua	uggaauguaaagaaguauguag	cguacuucuuugcaucgccauacagaguauugaaagcuauggaauguaaagaaguauguag	nLs.2.1.scaf01517:9054..9115:-	5p	17	0	0	0	0	0	0	0	0	0	0	0	0	0	0	0	0	0	0	0	0	24	21	5	0	0	0	2	51	0	0	0	0	0	2	0	0	0	0	0	0
lsi-miR-39	3.1	46 +/- 5%	yes	agcugauuucgggaugugucgag	uugauauuuuuagagauauugcuac	uugauauuuuuagagauauugcuacgcgcaauugucuucucaauggugcaguugugaaguuagcugauuucgggaugugucgag	nLs.2.1.scaf00610:14765..14849:-	3p	36	0	0	0	0	0	0	0	0	0	0	0	0	0	0	0	0	102	0	0	0	0	0	0	0	0	0	0	0	0	0	0	0	0	0	0	0	0	0	0	0
lsi-novel-46	4.5	80 +/- 4%	yes	ccugguggcagcucuucuggc	uagugguccuguuagcaagggug	ccugguggcagcucuucuggcguaauagugaggagugcaggugaugaacguacuacuguuacuagugguccuguuagcaagggug	nLs.2.1.scaf00671:10865..10950:+	5p	41	0	0	0	0	0	0	0	0	0	0	18	0	0	0	0	0	0	0	0	0	6	0	6	15	8	0	10	0	0	0	33	0	0	0	0	0	0	0	0	0
lsi-miR-5357	4.7	80 +/- 4%	yes	aauggacagguggacgugguacc	ugcaaguuugcacguugugugg	ugcaaguuugcacguuguguggugcuuugucaguggguggucaggggaaaaauggacagguggacgugguacc	nLs.2.1.scaf00044:73790..73863:-	3p	28	0	0	0	0	0	0	0	0	0	0	0	0	0	0	0	0	0	0	0	0	12	6	0	0	0	0	0	5	45	0	0	0	0	0	17	0	0	0	0	0
lsi-novel-33	80.9	75 +/- 6%	yes	ggugcgaagcgcaguuggaugagc	cauccaacugcacuucgcuaau	ggugcgaagcgcaguuggaugagcugcagugaugcagcucauccaacugcacuucgcuaau	nLs.2.1.scaf00428:11133..11194:-	5p	14	0	0	0	0	0	0	0	0	0	0	0	0	0	0	0	0	0	0	0	0	0	0	0	24	0	0	0	7	0	0	0	0	19	0	0	28	0	0	0	0
lsi-miR-9b	769.8	75 +/- 6%	yes	auaaagcuagacgaccggaguaa	ucuuugguuaucuagcuguaugagua	ucuuugguuaucuagcuguaugaguauugcauaaguucaucauaaagcuagacgaccggaguaa	nLs.2.1.scaf02025:3642..3706:+	3p	18	0	0	0	0	0	0	0	0	0	0	0	0	0	0	0	0	0	0	0	0	0	17	16	0	0	0	0	8	33	0	0	0	0	0	0	0	0	0	0	0
lsi-novel-54	5.5	77 +/- 5%	yes	ggugacaugcauggacaac	ugugcaugcgugucagcgu	ggugacaugcauggacaacaggugugugcaugcgugucagcgu	nLs.2.1.scaf00283:56355..56398:-	5p	5	0	0	0	0	0	0	0	0	0	0	0	0	0	7	0	0	0	0	0	0	15	12	5	0	0	0	6	26	0	0	0	0	0	0	0	0	0	0	0	0
lsi-miR-133	5454.4	75 +/- 6%	yes	auugguccccuucaaccagcua	ccugguuguagccgggccaaauu	ccugguuguagccgggccaaauuguuauuuuuucaaaaucaauugguccccuucaaccagcua	nLs.2.1.scaf00395:36246..36309:-	3p	17	0	5	0	0	0	0	0	0	14	0	0	0	0	0	14	0	0	0	0	0	21	0	0	0	0	0	5	6	0	0	0	0	0	0	0	0	0	0	0	0
lsi-novel-17	483.4	75 +/- 6%	yes	aaagcaacggaaggacagaag	aauguccucuuucguucgcuuuca	aauguccucuuucguucgcuuucacgguuucagugaaauguaaaagcaacggaaggacagaag	nLs.2.1.scaf00135:45417..45480:-	3p	18	0	0	0	0	0	0	0	0	0	0	0	0	3	0	0	0	0	0	0	0	9	9	0	12	0	0	0	0	0	0	0	0	0	0	0	9	0	0	0	0
lsi-miR-8308	4.8	80 +/- 4%	yes	gcauugauaacgaggcguugua	uacaacgcaacguuaucagugcaucagc	uacaacgcaacguuaucagugcaucagcugguugaaaauaccgacgaaacuuuuugcauugauaacgaggcguugua	nLs.2.1.scaf00520:13510..13587:+	3p	31	0	0	0	0	0	0	0	0	0	0	0	0	0	0	0	0	0	0	0	0	11	7	0	0	6	0	0	7	0	0	0	0	8	0	0	0	0	0	0	0
lsi-novel-32	93.9	75 +/- 6%	yes	ugccccgccuucuucucccgc	aggagaaggaaggcagugccca	aggagaaggaaggcagugcccaaggaaagaggagaaagguuugugccccgccuucuucucccgc	nLs.2.1.scaf00559:14674..14738:+	3p	21	0	0	0	0	0	0	0	0	19	0	0	0	0	0	0	0	0	0	0	0	6	28	4	0	0	0	0	0	0	0	0	0	0	0	0	0	0	0	0	0
lsi-novel-51	52	75 +/- 6%	no	ggcaacgaggucggcgagaguug	gcuuucucuucgacguuguuaaacucauca	ggcaacgaggucggcgagaguugaucuccugcagcuuucucuucgacguuguuaaacucauca	nLs.2.1.scaf00001:289335..289398:+	5p	10	0	0	0	0	0	0	0	0	11	0	0	0	0	0	0	0	0	0	0	0	3	8	0	16	0	0	10	0	0	0	0	0	0	0	0	0	0	0	0	0
lsi-miR-250	2855.6	75 +/- 6%	yes	accaucaguagucuugugauccg	aaucacagccaacuggugguuc	accaucaguagucuugugauccguugagaauauuugaaucgaaucacagccaacuggugguuc	nLs.2.1.scaf00142:54357..54420:+	5p	18	0	0	0	0	0	0	0	0	0	0	0	0	0	0	0	0	0	0	0	0	14	10	0	0	0	0	0	11	0	0	0	0	0	0	0	0	0	0	0	0
lsi-miR-2a	14682	75 +/- 6%	yes	uaucacagccagcuuugaugug	cgucaaaguggucggugaugug	cgucaaaguggucggugaugugucgcuaaaugaaauucauaucacagccagcuuugaugug	nLs.2.1.scaf00472:15258..15319:-	3p	17	0	2	0	0	0	0	0	0	0	0	0	0	0	0	0	0	0	0	0	0	3	19	0	0	0	0	0	12	0	0	0	0	0	0	0	0	0	0	0	0
lsi-miR-283	2181	75 +/- 6%	yes	agaccuaccugucgauauugcc	caauaucagcagguuuugucug	caauaucagcagguuuugucuggcuaaauuuagguccagaccuaccugucgauauugcc	nLs.2.1.scaf00606:12509..12568:-	3p	14	0	0	0	0	0	0	0	0	9	0	0	0	5	0	0	0	0	0	0	0	6	0	0	0	0	0	0	18	0	0	0	0	0	0	0	0	0	0	0	0
lsi-miR-1822	4.6	80 +/- 4%	yes	gagcugccccuugaaagacu	cgucuuucaccuguucagcuaucg	cgucuuucaccuguucagcuaucgguugggaauucaucuuuauccgagcugccccuugaaagacu	nLs.2.1.scaf00587:8639..8704:-	3p	20	0	2	0	0	0	0	0	0	2	0	0	0	0	0	0	0	0	0	0	0	7	12	0	4	0	0	0	2	0	0	0	0	0	0	0	0	0	0	0	0
lsi-novel-30	2.5	1 +/- 3%	yes	ccacugcugaaauggagcugua	cagcuccauuucagcaguggcg	cagcuccauuucagcaguggcgcggcugcguccgcgccacugcugaaauggagcugua	nLs.2.1.scaf00782:25584..25642:+	3p	14	0	4	0	0	0	0	0	0	0	0	12	0	0	0	0	0	0	0	0	0	4	6	0	0	0	0	0	0	0	0	0	0	0	0	0	0	0	0	0	0
lsi-novel-39	178	75 +/- 6%	no	uuaacgucggcguaucacuuca	agugaacuucgacguaaauggc	agugaacuucgacguaaauggcaugagcagugcagcacauuaacgucggcguaucacuuca	nLs.2.1.scaf01206:11337..11398:-	3p	19	0	0	0	0	0	0	0	0	0	0	0	0	0	0	0	0	0	0	0	0	0	0	0	0	0	0	0	18	0	0	0	0	0	0	0	0	0	0	0	0
lsi-novel-26	5.8	77 +/- 5%	yes	gacgugugaauggcuggcucgu	gagccagccauuaacacgucgc	gagccagccauuaacacgucgcucugguauuagcgcgacgugugaauggcuggcucgu	nLs.2.1.scaf00496:18800..18858:+	3p	14	0	0	0	0	0	0	0	0	37	0	0	0	0	0	0	0	0	0	0	0	3	0	11	0	0	0	0	3	0	0	0	0	0	0	0	0	0	0	0	0
lsi-miR-10039	70.6	75 +/- 6%	yes	cgguauuauucugcgauaaacu	cuuaucgcagaauaauaccguu	cuuaucgcagaauaauaccguuaauaguauaaugacgguauuauucugcgauaaacu	nLs.2.1.scaf00858:9540..9597:+	3p	13	0	0	0	0	0	0	0	0	0	0	0	0	0	0	0	0	0	0	0	0	2	0	0	0	7	0	0	7	0	0	0	0	0	0	0	0	0	0	0	0
lsi-miR-5855	5.1	77 +/- 5%	yes	aaauauuucucugaucguaacau	guuacgauuagugaaauaauuuu	guuacgauuagugaaauaauuuuuuuuuuuuuaaaaaaaauauuucucugaucguaacau	nLs.2.1.scaf00090:66697..66757:-	3p	14	0	0	0	0	0	0	0	0	0	0	0	0	0	0	0	0	0	0	0	0	5	2	0	0	0	0	0	8	0	0	0	0	0	0	0	0	0	0	0	0
lsi-miR-84-1	1522.8	75 +/- 6%	yes	ugagguaguuuauaaagcug	gauuuuaagcuaccucuac	ugagguaguuuauaaagcugcgagaguagauuaagcucgcagauuuuaagcuaccucuac	nLs.2.1.scaf01136:14162..14222:+	5p	21	0	0	0	0	0	0	0	0	0	0	0	0	3	0	0	0	0	0	0	0	2	0	0	0	0	0	0	8	0	0	0	0	0	0	0	0	0	0	0	0
lsi-novel-13	1.3	0 +/- 0%	yes	auaauauuauuauuguugucg	acaacaauaauauuguuauua	acaacaauaauauuguuauuaguaucuguuacaauaauaauaauauuauuauuguugucg	nLs.2.1.scaf01227:12434..12494:-	3p	18	0	0	0	0	0	0	0	0	0	0	0	0	0	0	0	0	0	0	0	0	0	0	10	0	0	0	0	3	0	0	0	0	0	0	0	0	0	0	0	0
lsi-novel-8	4711.4	75 +/- 6%	yes	ccauuguggcauuugagcagua	acugcucaagugccaugauugc	acugcucaagugccaugauugcguggaugggaugccauuguggcauuugagcagua	nLs.2.1.scaf02986:308..364:-	3p	11	0	0	0	0	0	0	0	0	0	0	0	0	0	0	0	0	0	0	0	0	3	5	0	0	0	0	0	4	0	0	0	0	0	0	0	0	0	0	0	0
lsi-novel-20	275.4	75 +/- 6%	yes	auauaucaccauuugcgucugu	gacgcgagcggugauguaua	gacgcgagcggugauguauauguaugcauguuuauacauauaucaccauuugcgucugu	nLs.2.1.scaf01329:10407..10466:-	3p	14	0	0	0	0	0	0	0	0	0	0	0	0	0	0	0	0	0	0	0	0	12	0	0	0	0	0	0	0	0	0	0	0	0	0	0	0	0	0	0	0
lsi-miR-45	2834.8	75 +/- 6%	yes	cgacuagagaaacauucagc	guggauguuucuuucagucaua	guggauguuucuuucagucauaugucaaauuuaaauaccuuacgacuagagaaacauucagc	nLs.2.1.scaf00216:62827..62889:-	3p	20	0	0	0	0	0	0	0	0	0	0	0	0	0	0	0	0	0	0	0	0	6	0	0	5	0	0	0	0	0	0	0	0	0	0	0	0	0	0	0	0
lsi-miR-1175	698.4	75 +/- 6%	yes	ugagauucucauuccucuacuuuc	aaguagaggguaugaucuacacu	aaguagaggguaugaucuacacuaaacaauucaaguagugagauucucauuccucuacuuuc	nLs.2.1.scaf00498:1070..1132:-	3p	15	0	0	0	0	0	0	0	0	0	0	0	0	0	0	0	0	0	0	0	0	0	2	0	0	0	0	0	9	0	0	0	0	0	0	0	0	0	0	0	0
lsi-miR-228b	4.9	80 +/- 4%	yes	uauggaacuggcgaaugcacgg	gugaauucaucuagugccauuga	uauggaacuggcgaaugcacggauuggaaaaaaaccgugaauucaucuagugccauuga	nLs.2.1.scaf00143:23888..23947:-	5p	14	0	0	0	0	0	0	0	0	0	0	0	0	0	0	0	0	0	0	0	0	6	5	0	0	0	0	0	0	0	0	0	0	0	0	0	0	0	0	0	0
lsi-miR-236-2	4.7	80 +/- 4%	yes	uaauauuguucagguaagacga	gucauuaccugacaguauuaga	gucauuaccugacaguauuagauauuucauaugacacucuaauauuguucagguaagacga	nLs.2.1.scaf00092:11143..11204:+	3p	17	0	0	0	0	0	0	0	0	0	0	0	0	0	0	0	0	0	0	0	0	0	4	0	0	0	0	7	0	0	0	0	0	0	0	0	0	0	0	0	0
lsi-miR-5594	5.1	77 +/- 5%	yes	uuuugaaaugaaaucggacgagg	ucguccgauuucauuucaaaaua	ucguccgauuucauuucaaaauaaagacaaaguaaggauauuuugaaaugaaaucggacgagg	nLs.2.1.scaf01467:1915..1978:-	3p	17	0	4	0	0	0	0	0	0	0	0	0	0	0	0	0	0	0	0	0	0	2	6	0	0	0	0	2	0	0	0	0	0	0	0	0	0	0	0	0	0
lsi-novel-25	5.1	77 +/- 5%	yes	uuugagucuucggaacuucccc	agaaguuccggaggcuuaaagc	agaaguuccggaggcuuaaagcacaaagaucggcuuugagucuucggaacuucccc	nLs.2.1.scaf00110:23218..23274:-	3p	12	0	0	0	0	0	0	0	0	0	0	0	0	0	0	0	0	0	0	0	0	0	0	0	0	0	0	10	0	0	0	0	0	0	0	0	0	0	0	0	0
lsi-miR-5348	872.5	75 +/- 6%	yes	ucaccgggcgaaacauuccca	cggaguguucugccgucggcgagc	cggaguguucugccgucggcgagcaauuuacuugaagauacucaccgggcgaaacauuccca	nLs.2.1.scaf00216:63122..63184:-	3p	17	0	0	0	0	0	0	0	0	0	0	0	0	0	0	0	0	0	0	0	0	0	4	0	0	0	0	5	0	0	0	0	0	0	0	0	0	0	0	0	0
lsi-novel-14	481.1	75 +/- 6%	no	ugacucacuaacugaucuucau	gaagaccagaugguggaucugu	gaagaccagaugguggaucugugcaaucgcguaacugacucacuaacugaucuucau	nLs.2.1.scaf00031:51605..51662:-	3p	13	0	0	0	0	0	0	0	0	0	0	0	0	0	0	0	0	0	0	0	0	4	0	0	0	0	0	0	5	0	0	0	0	0	0	0	0	0	0	0	0
lsi-miR-49	2340.5	75 +/- 6%	yes	aagcaccaugugaagcugcucu	aguagcuucauauguguguucuucg	aguagcuucauauguguguucuucguugaaguacacaucgcuguauugguugaguuauucgaagcaccaugugaagcugcucu	nLs.2.1.scaf00036:77516..77599:+	3p	36	0	0	0	0	0	0	0	0	15	0	0	0	0	0	0	0	0	0	0	0	0	8	0	0	0	0	0	0	0	0	0	0	0	0	0	0	0	0	0	0
lsi-novel-9	1961.1	75 +/- 6%	yes	uuaccgaagucaguguuccaag	aggaacaaugguuuacgguugaagu	aggaacaaugguuuacgguugaaguuugcaauaagugcuuaccgaagucaguguuccaag	nLs.2.1.scaf00392:24214..24274:-	3p	13	0	0	0	0	0	0	0	0	0	0	0	0	0	0	0	0	0	0	0	0	0	0	8	0	0	0	0	0	0	0	0	0	0	0	0	0	0	0	0	0
lsi-miR-5365a	6646	75 +/- 6%	yes	ugauuaagagaacacaaucgaa	ucgguugucuucucuuaaucgu	ucgguugucuucucuuaaucguauaaaugucgaugaugauuaagagaacacaaucgaa	nLs.2.1.scaf00125:14010..14068:-	3p	13	0	0	0	0	0	0	0	0	0	0	0	0	0	0	0	0	0	0	0	0	0	5	0	0	0	0	0	0	0	0	0	0	0	0	0	0	0	0	0	0
lsi-miR-86b	4.2	80 +/- 4%	yes	uaagugaaucaaacucucuauu	aagagaguuuaauucucuuaca	aagagaguuuaauucucuuacacgauagaguguauguaagugaaucaaacucucuauu	nLs.2.1.scaf00136:26733..26791:+	3p	14	0	0	0	0	0	0	0	0	0	0	0	0	0	0	0	0	0	0	0	0	0	0	0	0	0	0	0	5	0	0	0	0	0	0	0	0	0	0	0	0
lsi-miR-9a	2208.1	75 +/- 6%	yes	auaaagcuagguuaccaaagcu	acuuugguuaucuagcuguau	acuuugguuaucuagcuguaugaguaaguuacuggcuucauaaagcuagguuaccaaagcu	nLs.2.1.scaf00082:4974..5035:-	3p	16	0	0	0	0	0	0	0	0	0	0	0	0	0	0	0	0	0	0	0	0	0	5	0	0	0	0	0	0	0	0	0	0	0	0	0	0	0	0	0	0
lsi-miR-5845	2717.1	75 +/- 6%	yes	uuuuguaucaguaaaccguaau	uccgguuuuaagauacaaaac	uccgguuuuaagauacaaaaccauguaugugaaaaugauuuuguaucaguaaaccguaau	nLs.2.1.scaf00227:30418..30478:-	3p	16	0	0	0	0	0	0	0	0	0	0	0	0	0	0	0	0	0	0	0	0	0	0	0	0	0	0	0	4	0	0	0	0	0	0	0	0	0	0	0	0
lsi-novel-11	407	75 +/- 6%	yes	auuauuggugaaauuaucagug	cugauuauuuccucaauaauccg	cugauuauuuccucaauaauccguagcguucgauggauuauuggugaaauuaucagug	nLs.2.1.scaf00335:14617..14675:+	3p	14	0	0	0	0	0	0	0	0	0	0	0	0	0	0	0	0	0	0	0	0	0	0	4	0	0	0	0	0	0	0	0	0	0	0	0	0	0	0	0	0
lsi-novel-21	177.7	75 +/- 6%	yes	caagcauuaccauuugucgaaca	ccgauaaaugguaaugcuugaa	ccgauaaaugguaaugcuugaauauuccuaugauucugucguuucaagcauuaccauuugucgaaca	nLs.2.1.scaf00199:21834..21901:-	3p	22	0	0	0	0	0	0	0	0	0	0	0	0	0	0	0	0	0	0	0	0	0	0	0	0	0	0	0	0	0	0	0	0	0	3	0	0	0	0	0	0
lsi-novel-18	429.4	75 +/- 6%	yes	ucaugucuuguuugagaacgca	guagucucaagcaagacaug	guagucucaagcaagacaugaacgaacuucgguucaugucuuguuugagaacgca	nLs.2.1.scaf00025:32822..32877:-	3p	10	0	0	0	0	0	0	0	0	0	0	0	0	0	0	0	0	0	0	0	0	0	2	0	0	0	0	0	0	0	0	0	0	0	0	0	0	0	0	0	0
lsi-novel-28	171.4	75 +/- 6%	yes	aaacguauuucccguuacaccu	gucuaacgggaaauaagaauauuac	gucuaacgggaaauaagaauauuacgugcaauauugaugguaaacguauuucccguuacaccu	nLs.2.1.scaf00640:30860..30923:-	3p	19	0	0	0	0	0	0	0	0	0	0	0	0	0	0	0	0	0	0	0	0	2	0	0	0	0	0	0	0	0	0	0	0	0	0	0	0	0	0	0	0
lsi-miR-60	2146.6	75 +/- 6%	yes	uauuaugcacauuuucaugcga	gcaucaaacugugcauaaaauc	gcaucaaacugugcauaaaauccaaucauuccuuacggugauauuaugcacauuuucaugcga	nLs.2.1.scaf00160:28027..28090:-	3p	19	0	0	0	0	0	0	0	0	0	0	0	0	0	0	0	0	0	0	0	0	0	0	0	0	0	0	0	0	0	0	0	0	0	0	0	0	0	0	0	0
lsi-miR-236-1	1529.1	75 +/- 6%	yes	uaauacugucagguaaugacgau	cgucuuaccugaacaauauuaga	cgucuuaccugaacaauauuagagugucauaugaaauaucuaauacugucagguaaugacgau	nLs.2.1.scaf00092:11140..11203:-	3p	17	0	0	0	0	0	0	0	0	0	0	0	0	0	0	0	0	0	0	0	0	0	0	0	0	0	0	0	0	0	0	0	0	0	0	0	0	0	0	0	0
lsi-miR-153	1905.1	75 +/- 6%	yes	aucauuuuuguggauuagcaauu	uugcauagucacaaaagugaug	aucauuuuuguggauuagcaauuuuguucucgaauaauugcauagucacaaaagugaug	nLs.2.1.scaf00061:94227..94286:-	5p	14	0	0	0	0	0	0	0	0	0	0	0	0	0	0	0	0	0	0	0	0	0	0	0	0	0	0	0	0	0	0	0	0	0	0	0	0	0	0	0	0
lsi-miR-10137b	609.8	75 +/- 6%	yes	aauagaucaauaagugcaaua	gccuuaugauuuauaauaauug	gccuuaugauuuauaauaauugaauagaucaauaagugcaaua	nLs.2.1.scaf02825:530..573:-	3p	3	0	0	0	0	0	0	0	0	0	0	0	0	0	0	0	0	0	0	0	0	0	0	0	0	0	0	0	0	0	0	0	0	0	0	0	0	0	0	0	0
lsi-miR-7	3.7	46 +/- 5%	yes	uggaagacuugugauuuuguuguuu	cagcaaauccgggcucuccacc	uggaagacuugugauuuuguuguuuauacguuuucaacaacagcaaauccgggcucuccacc	nLs.2.1.scaf00088:83362..83424:-	5p	11	0	0	0	0	0	0	0	0	0	0	0	0	0	0	0	0	0	0	0	0	0	0	0	0	0	0	0	0	0	0	0	0	0	0	0	0	0	0	0	0
lsi-miR-83	742.6	75 +/- 6%	yes	uagcaccauuuaaauucaguau	ccugaauuuguuugagugcugga	ccugaauuuguuugagugcuggacggaacacagcaaaugcucuagcaccauuuaaauucaguau	nLs.2.1.scaf00253:6075..6139:+	3p	19	0	0	0	0	0	0	0	0	0	0	0	0	0	0	0	0	0	0	0	0	0	0	0	0	0	0	0	0	0	0	0	0	0	0	0	0	0	0	0	0
lsi-novel-12	3.4	46 +/- 5%	yes	gcauauguaaucguugaccaaaaua	aaguguaacgaagugcuaaguaa	gcauauguaaucguugaccaaaauaauuccguaacugcaacauuaguugcuagaggauaaguguaacgaagugcuaaguaa	nLs.2.1.scaf00715:1267..1348:+	5p	33	0	0	0	0	0	0	0	0	0	0	0	0	0	0	0	0	0	0	0	0	0	0	0	0	0	0	0	0	0	0	0	0	0	0	0	0	0	0	0	0
lsi-novel-16	328	75 +/- 6%	yes	uaagcuauccuuuauuuuauug	auaaaaugaaggauagcuuaaa	uaagcuauccuuuauuuuauugaauugugugguugcaauaaaaugaaggauagcuuaaa	nLs.2.1.scaf00586:12145..12204:+	5p	15	0	0	0	0	0	0	0	0	0	0	0	0	0	0	0	0	0	0	0	0	0	0	0	0	0	0	0	0	0	0	0	0	0	0	0	0	0	0	0	0
lsi-miR-5366	253.3	75 +/- 6%	yes	uuagcagcacagcgcauuugc	uaaaugcacuauguugcuaauu	uaaaugcacuauguugcuaauuaugugcauuugggaauuagcagcacagcgcauuugc	nLs.2.1.scaf00893:2423..2481:-	3p	15	0	0	0	0	0	0	0	0	0	0	0	0	0	0	0	0	0	0	0	0	0	0	0	0	0	0	0	0	0	0	0	0	0	0	0	0	0	0	0	0
lsi-novel-19	5	77 +/- 5%	yes	uucugaucccauuuaauccuuca	uuaaggguuaaguggaucaga	uuaaggguuaaguggaucagaagacgguagaaggcuucuucugaucccauuuaauccuuca	nLs.2.1.scaf00140:31578..31639:-	3p	14	0	0	0	0	0	0	0	0	0	0	0	0	0	0	0	0	0	0	0	0	0	0	0	0	0	0	0	0	0	0	0	0	0	0	0	0	0	0	0	0
lsi-novel-23	1.3	0 +/- 0%	yes	uugcugaucgcagcgcggcaau	cgccgcguugcaaucaaucggcagcg	cgccgcguugcaaucaaucggcagcggcaguguugcgaacguugcugaucgcagcgcggcaau	nLs.2.1.scaf00160:20626..20689:-	3p	15	0	0	0	0	0	0	0	0	0	0	0	0	0	0	0	0	0	0	0	0	0	0	0	0	0	0	0	0	0	0	0	0	0	0	0	0	0	0	0	0
lsi-novel-24	149.6	75 +/- 6%	yes	uuauaucaugauuuuacggaaa	uucuguaaaaucauguauaaug	uucuguaaaaucauguauaaugcgguaagguuuauuauaucaugauuuuacggaaa	nLs.2.1.scaf00034:97698..97754:-	3p	12	0	0	0	0	0	0	0	0	0	0	0	0	0	0	0	0	0	0	0	0	0	0	0	0	0	0	0	0	0	0	0	0	0	0	0	0	0	0	0	0
lsi-novel-36	141.6	75 +/- 6%	yes	aaauugugagaaagaguagaga	uuccuacucuuucucgcaauuuc	uuccuacucuuucucgcaauuucaacugauagccugaaauugugagaaagaguagaga	nLs.2.1.scaf00015:134364..134422:+	3p	12	0	0	0	0	0	0	0	0	0	0	0	0	0	0	0	0	0	0	0	0	0	0	0	0	0	0	0	0	0	0	0	0	0	0	0	0	0	0	0	0
lsi-miR-265	5.2	77 +/- 5%	yes	cgagggaguggggggagaga	ccacccauccaucucucgug	ccacccauccaucucucgugcucucuucaucucuggaaggaagaguaagggcgagggaguggggggagaga	nLs.2.1.scaf00859:10219..10290:+	3p	31	0	0	0	0	0	0	0	0	0	0	0	0	0	0	0	0	0	0	0	0	0	0	0	0	0	0	0	0	0	0	0	0	0	0	0	0	0	0	0	0
lsi-novel-41	2.4	1 +/- 3%	yes	cuugacuaaugauuucaacuggu	caguugaaaucauuaaucaagug	caguugaaaucauuaaucaaguguaaugauuacacuugacuaaugauuucaacuggu	nLs.2.1.scaf00025:106542..106599:-	3p	11	0	0	0	0	0	0	0	0	0	0	0	0	0	0	0	0	0	0	0	0	0	0	0	0	0	0	0	0	0	0	0	0	0	0	0	0	0	0	0	0
lsi-novel-42	5.2	77 +/- 5%	yes	uacagcagcugcuaacgcuauc	cggcaguagcagcagcuguagc	cggcaguagcagcagcuguagcaguuacaucagcggcuacagcagcugcuaacgcuauc	nLs.2.1.scaf02166:2658..2717:+	3p	15	0	0	0	0	0	0	0	0	0	0	0	0	0	0	0	0	0	0	0	0	0	0	0	0	0	0	0	0	0	0	0	0	0	0	0	0	0	0	0	0
lsi-novel-44	5.1	77 +/- 5%	yes	aucauuauaaucaucaccguca	gaugaugaugaugacgaug	gaugaugaugaugacgaugauaguaagcacuucuuucucaucauuauaaucaucaccguca	nLs.2.1.scaf01227:13244..13305:+	3p	25	0	0	0	0	0	0	0	0	0	0	0	0	0	0	0	0	0	0	0	0	0	0	0	0	0	0	0	0	0	0	0	0	0	0	0	0	0	0	0	0
lsi-novel-49	56.7	75 +/- 6%	yes	uguucaaagaggaucugauauc	caucagauccucauugaacaua	caucagauccucauugaacauacagauuucucuuuauguucaaagaggaucugauauc	nLs.2.1.scaf00330:12726..12784:+	3p	14	0	0	0	0	0	0	0	0	0	0	0	0	0	0	0	0	0	0	0	0	0	0	0	0	0	0	0	0	0	0	0	0	0	0	0	0	0	0	0	0
lsi-novel-50	84.4	75 +/- 6%	yes	uuuugagcuauucuucggcaaa	ugcuaaagaauagugcaaagcug	ugcuaaagaauagugcaaagcugacauuuuauaucaguuuugagcuauucuucggcaaa	nLs.2.1.scaf00464:9937..9996:-	3p	15	0	0	0	0	0	0	0	0	0	0	0	0	0	0	0	0	0	0	0	0	0	0	0	0	0	0	0	0	0	0	0	0	0	0	0	0	0	0	0	0
lsi-novel-52	116.1	75 +/- 6%	yes	uuauguauggugagagagagaga	ccucucucucaucguacauaau	ccucucucucaucguacauaauaaauagaugguguuauguauggugagagagagaga	nLs.2.1.scaf00024:9662..9719:-	3p	11	0	0	0	0	0	0	0	0	0	0	0	0	0	0	0	0	0	0	0	0	0	0	0	0	0	0	0	0	0	0	0	0	0	0	0	0	0	0	0	0
lsi-novel-53	55.9	75 +/- 6%	yes	uuuaagccuccggaacuucucgc	gggaaguuccgaagacucaaagc	gggaaguuccgaagacucaaagccgaucuuugugcuuuaagccuccggaacuucucgc	nLs.2.1.scaf00110:23219..23277:+	3p	12	0	0	0	0	0	0	0	0	0	0	0	0	0	0	0	0	0	0	0	0	0	0	0	0	0	0	0	0	0	0	0	0	0	0	0	0	0	0	0	0
lsi-novel-55	101.6	75 +/- 6%	yes	ugcaaauuugaacuuuaacaau	uguuaaaguucaaauuugcacg	uguuaaaguucaaauuugcacguuguauguacaugcaaauuugaacuuuaacaau	nLs.2.1.scaf01401:10613..10668:-	3p	11	0	0	0	0	0	0	0	0	0	0	0	0	0	0	0	0	0	0	0	0	0	0	0	0	0	0	0	0	0	0	0	0	0	0	0	0	0	0	0	0
lsi-miR-234	64.6	75 +/- 6%	yes	uuauugcuugagaauacaaau	uagguauucucuaguaaugaca	uagguauucucuaguaaugacauugaaauugaagcgauuguuauugcuugagaauacaaau	nLs.2.1.scaf00538:15730..15791:-	3p	18	0	0	0	0	0	0	0	0	0	0	0	0	0	0	0	0	0	0	0	0	0	0	0	0	0	0	0	0	0	0	0	0	0	0	0	0	0	0	0	0
[truncated: 12 more columns]

## Sheet: S5B Table
Naming rationale for miRNAs - in order of priority from left to right
mirdeep scaffold id	hairpin match nematode cladeIII	hairpin match nematode	hairpin match all	mature match nematode cladeIII	mature match nematode	seed match nematode cladeIII	seed match nematode	lsi id
nLs.2.1.scaf00144_13231	bma-mir-100a	bma-mir-100a	bma-mir-100a	bpa-mir-100a-5p	bpa-mir-100a-5p	bma-miR-100c,asu-miR-56,bpa-mir-100c-5p,bma-miR-100a,bpa-mir-100b-5p,asu-miR-100d-5p,bma-miR-100d,asu-miR-5358b-3p,asu-miR-100a-5p,bpa-mir-100d-5p,asu-miR-100c-5p,bma-miR-100b,asu-miR-5358a-3p,asu-miR-100b-5p,bpa-mir-100a-5p	cel-miR-51-5p,ppc-miR-2237c,ppc-miR-2274,hpo-miR-54a-3p,cbn-miR-52,str-miR-8366a-3p,hpo-miR-5895-5p,cel-miR-52-5p,ppc-miR-2271,hco-miR-5899,bpa-mir-100d-5p,hco-mir-5895-5p,bma-miR-100b,asu-miR-5358a-3p,cel-miR-54-3p,bpa-mir-100b-5p,hco-miR-5895,cbr-miR-52,cel-miR-55-3p,bpa-mir-100c-5p,asu-miR-100d-5p,bma-miR-100c,bpa-mir-100a-5p,asu-miR-100a-5p,ppc-miR-55b,hco-miR-55,str-miR-8366b-3p,cbn-miR-56,c…	lsi-miR-100a
nLs.2.1.scaf00001_346	bma-mir-92	bma-mir-92	bma-mir-92	asu-miR-92-3p	asu-miR-92-3p	asu-miR-92-3p,bma-miR-92,bpa-mir-92-3p	bma-miR-92,prd-miR-235-3p,hco-miR-235,cbn-miR-235,asu-miR-92-3p,cel-miR-235-3p,cbr-miR-235a,str-miR-92-3p,crm-miR-235-3p,ppc-miR-235-3p,ppc-miR-8227-3p,bpa-mir-92-3p,hco-mir-235-3p,cbr-miR-235b-3p,cbn-miR-7620b,hpo-miR-235-3p	lsi-miR-92
nLs.2.1.scaf00472_26719	bma-mir-71	bma-mir-71	bma-mir-71	asu-miR-71-5p	asu-miR-71-5p	bma-miR-71,asu-miR-71-5p,bpa-mir-71-5p	cel-miR-71-5p,hco-miR-71,str-miR-71-5p,hpo-miR-10040-5p,asu-miR-71-5p,crm-miR-71-5p,ppc-miR-71a,bma-miR-71,crm-miR-2229,crm-miR-2229b,ppc-miR-8288-3p,cbr-miR-71,str-miR-8397-3p,bpa-mir-71-5p,hco-mir-71-5p,prd-miR-71-5p,hpo-miR-71-5p,crm-miR-2229a	lsi-miR-71
nLs.2.1.scaf00367_23438	bma-lin-4	bma-lin-4	bma-lin-4	bma-lin-4	bma-lin-4	asu-lin-4-5p,bma-lin-4,bpa-lin-4-5p	crm-miR-237-5p,crm-miR-2231-3p,ppc-miR-2236b,hco-mir-5988-3p,ppc-miR-8222-3p,cbr-miR-237-5p,cbr-lin-4,cbn-miR-237,ppc-lin-4,cel-miR-237-5p,bpa-lin-4-5p,cbn-lin-4,crm-lin-4-5p,hco-lin-4,asu-lin-4-5p,bma-lin-4,hco-lin-4-5p,prd-lin-4-5p,hpo-lin-4-5p,cbr-miR-2231,str-miR-8368-5p,cel-lin-4-5p,ppc-miR-8236-3p,hco-miR-5988,str-lin-4-5p	lsi-lin-4
nLs.2.1.scaf00006_1466								lsi-miR-8805
nLs.2.1.scaf00457_26271			sme-mir-749					lsi-miR-749
nLs.2.1.scaf00070_8320	bma-mir-5364	bma-mir-5364	bma-mir-5364	bma-miR-5364	bma-miR-5364	asu-miR-5364-3p,bpa-mir-5364-3p,bma-miR-5364	crm-miR-7612,bpa-mir-5364-3p,asu-miR-5364-3p,bma-miR-5364,prd-miR-7892-3p,cel-miR-793,cbr-miR-7593,cbn-miR-7637	lsi-miR-5364
nLs.2.1.scaf01039_36819	bma-mir-100b	bma-mir-100b	bma-mir-100b	asu-miR-100a-5p	asu-miR-100a-5p	asu-miR-100a-5p,asu-miR-100b-5p,bpa-mir-100a-5p,bpa-mir-100d-5p,asu-miR-100c-5p,bma-miR-100b,asu-miR-5358a-3p,bpa-mir-100b-5p,asu-miR-100d-5p,bma-miR-100c,bma-miR-100a,bpa-mir-100c-5p,asu-miR-56,asu-miR-5358b-3p,bma-miR-100d	hpo-miR-100-5p,hpo-miR-5899a-3p,hpo-miR-10091-3p,asu-miR-56,prd-miR-100-5p,ppc-miR-56,cbn-miR-55,crm-miR-52-5p,ppc-miR-2237d-5p,hpo-miR-5899b-3p,cbr-miR-55,cbr-miR-54d,asu-miR-5358b-3p,hpo-miR-55-3p,crm-miR-51,prd-miR-5358a-3p,ppc-miR-2233,cbr-miR-51,crm-miR-55-3p,bma-miR-100d,cel-miR-56-3p,crm-miR-56,bma-miR-100a,hco-mir-55-3p,prd-miR-5358b-3p,hpo-miR-54b-3p,cel-miR-53-5p,hco-mir-5899-3p,prd-miR…	lsi-miR-100b
nLs.2.1.scaf01139_38066	bma-mir-5866	bma-mir-5866	bma-mir-5866	bma-miR-5866	bma-miR-5866	bpa-mir-5866-3p,bma-miR-5866	bpa-mir-5866-3p,prd-miR-7877-3p,bma-miR-5866	lsi-miR-5866
nLs.2.1.scaf01674_41548	bma-mir-81	bma-mir-81	bma-mir-81	asu-miR-81a	asu-miR-81a	asu-miR-81b-3p,bpa-bantam-3p,bma-miR-81,asu-miR-81a,asu-miR-81c-3p	cbr-miR-82,prd-miR-58-3p,bpa-bantam-3p,cel-miR-81-3p,crm-miR-58d,hco-miR-5885b,bma-miR-81,cbn-miR-80,hco-miR-5885c,str-miR-58-3p,hpo-miR-5885b-3p,hpo-miR-81-3p,crm-miR-58c,cel-miR-58b-3p,hpo-miR-10021-5p,crm-miR-82,cbr-miR-81,hpo-miR-5885c-3p,crm-miR-81-3p,cbr-miR-80,ppc-miR-81,asu-miR-81c-3p,hco-mir-5885a-3p,str-miR-81a-3p,str-miR-81c-3p,asu-miR-81b-3p,hco-miR-5885a,cel-miR-80-3p,cbn-miR-58b,cbn…	lsi-miR-81
nLs.2.1.scaf00199_16196	asu-mir-993	asu-mir-993	asu-mir-993	asu-miR-993-3p	asu-miR-993-3p	asu-miR-993-3p	hco-mir-993-3p,prd-miR-993-3p,hpo-miR-993-3p,crm-miR-787,cel-miR-787-3p,cel-miR-231-3p,hco-miR-993,cbr-miR-231,cbn-miR-231,crm-miR-231,cbn-miR-787,ppc-miR-993,cbr-miR-787,asu-miR-993-3p	lsi-miR-993
nLs.2.1.scaf00144_13233	bma-mir-100d	bma-mir-100d	bma-mir-100d	bpa-mir-100d-5p	bpa-mir-100d-5p	bma-miR-100d,asu-miR-5358b-3p,bma-miR-100a,bpa-mir-100c-5p,asu-miR-56,bma-miR-100c,asu-miR-100d-5p,bpa-mir-100b-5p,asu-miR-5358a-3p,bpa-mir-100d-5p,bma-miR-100b,asu-miR-100c-5p,asu-miR-100b-5p,bpa-mir-100a-5p,asu-miR-100a-5p	hco-miR-55,str-miR-8366b-3p,bma-miR-100c,bpa-mir-100a-5p,asu-miR-100a-5p,ppc-miR-55b,cbn-miR-56,cbr-miR-54c,cbn-miR-51,asu-miR-5358a-3p,cel-miR-54-3p,bpa-mir-100b-5p,asu-miR-100d-5p,bpa-mir-100c-5p,cel-miR-55-3p,cbr-miR-52,hco-miR-5895,cel-miR-52-5p,hco-mir-5895-5p,bma-miR-100b,hco-miR-5899,ppc-miR-2271,bpa-mir-100d-5p,ppc-miR-2237c,ppc-miR-2274,cel-miR-51-5p,cbn-miR-52,hpo-miR-5895-5p,str-miR-83…	lsi-miR-100d
nLs.2.1.scaf00003_740								lsi-miR-9887
nLs.2.1.scaf00918_35225	bma-mir-34	bma-mir-34	bma-mir-34	asu-miR-34-5p	asu-miR-34-5p	bpa-mir-34-5p,bma-miR-34,asu-miR-34-5p	cel-miR-1824-5p,bpa-mir-34-5p,cbn-miR-7638,cbn-miR-1824a,hpo-miR-34-5p,cel-miR-4933,str-miR-34b-5p,cbr-miR-34,crm-miR-2227,str-miR-34a-5p,ppc-miR-2239,cbr-miR-2227,crm-miR-34,str-miR-34c-5p,cbn-miR-1824b,prd-miR-34-5p,asu-miR-34-5p,prd-miR-7891-3p,bma-miR-34,cel-miR-34-5p	lsi-miR-34
nLs.2.1.scaf02066_42790						bpa-bantam-3p,bma-miR-81,asu-miR-81b-3p,asu-miR-81a,asu-miR-81c-3p	cbn-miR-81,hpo-miR-5885a-3p,str-miR-81b-3p,cel-miR-2209a-3p,hco-mir-5885a-3p,str-miR-81a-3p,str-miR-81c-3p,cbn-miR-58b,asu-miR-81b-3p,hco-miR-5885a,cel-miR-80-3p,cbn-miR-82,crm-miR-80-3p,asu-miR-81a,hco-mir-5885b-3p,str-bantam-3p,prd-miR-81-3p,cbr-miR-58b,hco-mir-5885c-3p,cel-miR-58c,cel-miR-82-3p,hco-miR-5885b,bma-miR-81,crm-miR-58d,hco-miR-5885c,cbn-miR-80,cbr-miR-82,bpa-bantam-3p,cel-miR-81-3p…	lsi-bantam
nLs.2.1.scaf00584_33359								lsi-miR-8319
nLs.2.1.scaf00392_24202	bma-mir-36b	bma-mir-36b	bma-mir-36b	bma-miR-36c-3p	bma-miR-36c-3p	bma-miR-36b-3p,bma-miR-36c-3p	bma-miR-36b-3p,ppc-miR-2235a-10-3p,bma-miR-36c-3p	lsi-miR-36b
nLs.2.1.scaf01227_38725								lsi-novel-2
nLs.2.1.scaf00382_27006								lsi-miR-6717
nLs.2.1.scaf00394_24277	bma-mir-5838-1	bma-mir-5838-1	bma-mir-5838-1	bma-miR-5838-3p	bma-miR-5838-3p	bma-miR-5838-3p,bpa-mir-5838-3p	bma-miR-5838-3p,bpa-mir-5838-3p	lsi-miR-5838
nLs.2.1.scaf00430_25416	bma-mir-239	bma-mir-239	bma-mir-239	asu-miR-239-5p	asu-miR-239-5p	bpa-mir-239-5p,asu-miR-239-5p,bma-miR-239-5p	ppc-miR-239,ppc-miR-8344-3p,cbn-miR-239a,cbn-miR-239b,bpa-mir-239-5p,crm-miR-2254,cbn-miR-239c,prd-miR-7956-3p,cbr-miR-239a,cel-miR-238-3p,asu-miR-239-5p,cbr-miR-2223,crm-miR-238,cel-miR-239b-5p,ppc-miR-2254,bma-miR-239-5p,cbn-miR-238,crm-miR-239a-5p,prd-miR-239-5p,hpo-miR-10023-5p,crm-miR-239b,cbr-miR-238,cel-miR-239a-5p	lsi-miR-239
nLs.2.1.scaf00483_26993					prd-miR-240-3p		prd-miR-7958-3p,cbr-miR-240,hpo-miR-240-3p,ppc-miR-240,str-miR-240-3p,cel-miR-240-3p,prd-miR-240-3p	lsi-miR-240
nLs.2.1.scaf00282_20072								lsi-novel-3
nLs.2.1.scaf00392_24200	bma-mir-2b-1	bma-mir-2b-1	bma-mir-2b-1					lsi-miR-2b
nLs.2.1.scaf01677_41564				asu-miR-81b-3p	asu-miR-81b-3p	asu-miR-81a,asu-miR-81b-3p,bpa-bantam-3p,bma-miR-81,asu-miR-81c-3p	hpo-miR-5885c-3p,cbr-miR-81,asu-miR-81c-3p,ppc-miR-81,crm-miR-81-3p,cbr-miR-80,str-miR-58-3p,hpo-miR-10021-5p,crm-miR-82,hpo-miR-81-3p,crm-miR-58c,cel-miR-58b-3p,hpo-miR-5885b-3p,bma-miR-81,hco-miR-5885b,crm-miR-58d,hco-miR-5885c,cbn-miR-80,cbr-miR-82,cel-miR-81-3p,bpa-bantam-3p,prd-miR-58-3p,crm-miR-80-3p,cbn-miR-82,asu-miR-81a,prd-miR-81-3p,str-bantam-3p,hco-mir-5885b-3p,hco-mir-5885c-3p,cbr-mi…	lsi-miR-81b
nLs.2.1.scaf00319_21486	bma-mir-5361	bma-mir-5361	bma-mir-5361	bma-miR-5361	bma-miR-5361	bma-miR-5361,asu-miR-5361-5p,bpa-mir-5361-5p	bma-miR-5361,cbr-miR-54a-5p,asu-miR-5361-5p,bpa-mir-5361-5p	lsi-miR-5361
nLs.2.1.scaf00266_19362	bma-mir-36a-1	bma-mir-36a-1	bma-mir-36a-1	bma-miR-36a	bma-miR-36a	asu-miR-36c-3p,asu-miR-5348-3p,bpa-mir-36-4-3p,asu-miR-36a-3p,bpa-mir-36-1-3p,bma-miR-36a,asu-miR-36b-3p,bpa-mir-36-2-3p,asu-miR-36e-3p,asu-miR-36d-3p,bpa-mir-36-5-3p,bpa-mir-36-3-3p,bma-miR-36a-3,asu-miR-36f-3p	str-miR-8393-3p,bpa-mir-36-1-3p,bpa-mir-36-2-3p,asu-miR-36f-3p,bpa-mir-36-3-3p,asu-miR-36c-3p,asu-miR-36d-3p,crm-miR-35a,cel-miR-37-3p,cel-miR-38-3p,ppc-miR-42b,cbn-miR-35m,cbr-miR-38,cbr-miR-35g,hpo-miR-37-3p,hco-miR-40b,cbr-miR-35f,hpo-miR-40f-3p,cbn-miR-35b,cbr-miR-40,hpo-miR-40b-3p,cbn-miR-35k,cbn-miR-35f,crm-miR-38,ppc-miR-42a,cbn-miR-35c,hco-miR-40d,ppc-miR-8243-5p,cbn-miR-35h,asu-miR-5348-…	lsi-miR-36a-2
nLs.2.1.scaf01227_38722								lsi-novel-1
nLs.2.1.scaf01734_41785	bma-mir-87a	bma-mir-87a	bma-mir-87a	asu-miR-87b-3p	asu-miR-87b-3p	bma-miR-5843,asu-miR-87b-3p,bpa-mir-87a-3p,bma-miR-87b,bpa-mir-5843-5p,bpa-mir-87b-3p,asu-miR-87a-3p,bma-miR-87a	cel-miR-356a,cel-miR-87-3p,cbn-miR-87,cbr-miR-356,ppc-miR-87,cbr-miR-233,ppc-miR-8269-5p,crm-miR-87-3p,prd-miR-7953-3p,bma-miR-5843,asu-miR-87b-3p,cbr-miR-87,bpa-mir-87a-3p,hco-miR-87b,str-miR-87b-3p,cbn-miR-233,str-miR-87a-3p,asu-miR-87a-3p,bma-miR-87b,prd-miR-87-3p,bma-miR-87a,hco-mir-87a-3p,hpo-miR-87a-3p,hpo-miR-87b-3p,hpo-miR-233-3p,bpa-mir-87b-3p,hco-miR-87a,hco-mir-87b-3p,crm-miR-233,bpa-m…	lsi-miR-87a
nLs.2.1.scaf00142_13079	bma-mir-2c	bma-mir-2c	bma-mir-2c	bma-miR-2c	bma-miR-2c	bma-miR-250,bpa-mir-2a-3p,bma-miR-2e,bpa-mir-2c-3p,asu-miR-43c-3p,asu-miR-43b-3p,asu-miR-43a-3p,asu-miR-2b-3p,asu-miR-43e-3p,bma-miR-2c,bma-miR-2d,asu-miR-250-3p,bpa-mir-5870-3p,asu-miR-2a-3p,asu-miR-43d-3p,bma-miR-2a,bpa-mir-250-3p,bpa-mir-2d-3p	cbn-miR-43,bma-miR-2c,hco-miR-2,bpa-mir-5870-3p,ppc-miR-2264,bpa-mir-2d-3p,cel-miR-250-3p,bma-miR-2d,hpo-miR-43a-3p,str-miR-2-3p,cel-miR-43-3p,cbr-miR-2,hco-mir-43-3p,cbn-miR-2,hco-miR-9551,bma-miR-250,ppc-miR-2b,bpa-mir-2a-3p,bma-miR-2e,cbr-miR-43,bpa-mir-2c-3p,hpo-miR-2-3p,bpa-mir-250-3p,asu-miR-2b-3p,asu-miR-43c-3p,ppc-miR-2a-3p,hco-mir-2-3p,cbn-miR-250,hpo-miR-43b-3p,asu-miR-2a-3p,asu-miR-43d…	lsi-miR-2c
nLs.2.1.scaf00277_19830	bma-mir-50	bma-mir-50	bma-mir-50	bma-miR-50	bma-miR-50	asu-miR-50-5p,bma-miR-50,bpa-mir-50-5p	cel-miR-62,str-miR-8373-3p,cbr-miR-90a,cbn-miR-50,hco-mir-190-5p,cbn-miR-62,cbn-miR-90,ppc-miR-2234a,bpa-mir-50-5p,crm-miR-62,hco-miR-50,cbr-miR-62,prd-miR-50-5p,crm-miR-90,bma-miR-50,hco-miR-190-5p,cbr-miR-50,cbr-miR-90b-3p,hco-mir-50-5p,cel-miR-90-3p,str-miR-50-5p,hpo-miR-50-5p,asu-miR-50-5p,ppc-miR-2234b,crm-miR-50-5p,cel-miR-50-5p	lsi-miR-50
nLs.2.1.scaf00483_26995	bma-mir-5360	bma-mir-5360	bma-mir-5360	asu-miR-5360-5p	asu-miR-5360-5p	bma-miR-5360,asu-miR-5360-5p,bpa-mir-5360-5p	crm-miR-59,hpo-miR-59-3p,hco-miR-59,prd-miR-5360-5p,asu-miR-5360-5p,bma-miR-5360,ppc-miR-8347-3p,cel-miR-59-3p,ppc-miR-59-3p,bpa-mir-5360-5p,cbn-miR-59,hco-mir-59-3p,str-miR-8383-5p	lsi-miR-5360
nLs.2.1.scaf01295_39321							ppc-miR-8294-5p,ppc-miR-8249-5p	lsi-miR-8294
nLs.2.1.scaf00785_33309	bma-mir-57	bma-mir-57	bma-mir-57	bma-miR-57	bma-miR-57	asu-miR-57-5p,bma-miR-57,bpa-mir-57-5p	ppc-miR-57-5p,cbn-miR-57,asu-miR-57-5p,cel-miR-57-5p,cbr-miR-57,bma-miR-57,crm-miR-57,bpa-mir-57-5p	lsi-miR-57
nLs.2.1.scaf00392_24207							hco-miR-5924-5p,hco-mir-5924a-5p	lsi-miR-5924
nLs.2.1.scaf00143_13102	bma-mir-228	bma-mir-228	bma-mir-228	asu-miR-228-5p	asu-miR-228-5p	asu-miR-228-5p,bma-miR-228,bpa-mir-228-5p	bpa-mir-228-5p,hpo-miR-228-5p,cel-miR-228-5p,ppc-miR-312a,cbn-miR-7639,cbr-miR-228,asu-miR-228-5p,ppc-miR-312b-3p,ppc-miR-2253b,bma-miR-228,ppc-miR-2253d-3p,ppc-miR-2253c-3p,ppc-miR-228-5p,crm-miR-228,cbn-miR-228,str-miR-8394-3p,ppc-miR-2253a,prd-miR-7955-3p	lsi-miR-228a
nLs.2.1.scaf00936_35584	bma-mir-87b	bma-mir-87b	bma-mir-87b	bpa-mir-87b-3p	bpa-mir-87b-3p	bma-miR-5843,asu-miR-87b-3p,bpa-mir-87b-3p,bma-miR-87b,bpa-mir-5843-5p,bpa-mir-87a-3p,bma-miR-87a,asu-miR-87a-3p	cbr-miR-233,ppc-miR-8269-5p,cel-miR-356a,cel-miR-87-3p,cbn-miR-87,cbr-miR-356,ppc-miR-87,crm-miR-87-3p,prd-miR-7953-3p,bma-miR-5843,asu-miR-87b-3p,str-miR-87a-3p,asu-miR-87a-3p,cbr-miR-87,bpa-mir-87a-3p,hco-miR-87b,str-miR-87b-3p,cbn-miR-233,prd-miR-87-3p,bma-miR-87a,bma-miR-87b,hpo-miR-87b-3p,bpa-mir-87b-3p,hpo-miR-233-3p,hco-miR-87a,hco-mir-87b-3p,hco-mir-87a-3p,hpo-miR-87a-3p,crm-miR-233,ppc-m…	lsi-miR-87b
nLs.2.1.scaf01751_41876	bma-mir-86	bma-mir-86	bma-mir-86	asu-miR-86-5p	asu-miR-86-5p	asu-miR-86-5p,bma-miR-86,bpa-mir-86-5p	hco-miR-86,cbr-miR-785a,crm-miR-785,prd-miR-86-5p,cel-miR-86-5p,bpa-mir-86-5p,hco-mir-86-5p,str-miR-86-5p,cbr-miR-86,cbr-miR-785b,cel-miR-785-3p,cbn-miR-785,asu-miR-86-5p,hpo-miR-86-5p,bma-miR-86,crm-miR-86-5p,cbn-miR-86,ppc-miR-86	lsi-miR-86a
nLs.2.1.scaf00266_19363	bma-mir-36a-1	bma-mir-36a-1	bma-mir-36a-1					lsi-miR-36a-1
nLs.2.1.scaf01027_36652	bma-mir-252	bma-mir-252	bma-mir-252	asu-miR-252-5p	asu-miR-252-5p	asu-miR-252-5p,bpa-mir-252-5p,bma-miR-252	hpo-miR-252-5p,cbn-miR-251b,cbn-miR-251a,crm-miR-252,bpa-mir-252-5p,hco-mir-252-5p,hco-mir-5915-5p,str-miR-252b-5p,str-miR-252a-5p,crm-miR-251,ppc-miR-252,prd-miR-252-5p,asu-miR-252-5p,cel-miR-252-5p,cel-miR-251,cbr-miR-251,bma-miR-252,hco-miR-5915,hpo-miR-5915-5p,hco-miR-252	lsi-miR-252
nLs.2.1.scaf00142_13075	bma-mir-279	bma-mir-279	bma-mir-279	bpa-mir-279-3p	bpa-mir-279-3p	bma-miR-279,bpa-mir-279-3p,asu-miR-279a-3p,bpa-mir-45-3p,asu-miR-279b-3p,asu-miR-279c-3p,asu-miR-44a-3p,asu-miR-44b-3p,bma-miR-45	cbr-miR-61,crm-miR-44-3p,ppc-miR-45,cbr-miR-44,cbn-miR-44,hpo-miR-61b-3p,asu-miR-279c-3p,cel-miR-45-3p,cbn-miR-61,hco-mir-45-3p,prd-miR-44-3p,cbr-miR-45,asu-miR-279a-3p,str-miR-279-3p,bma-miR-45,bpa-mir-45-3p,bma-miR-279,hco-miR-45,ppc-miR-279,ppc-miR-8339-3p,cbr-miR-247,cel-miR-61-3p,crm-miR-247,asu-miR-279b-3p,hpo-miR-45-3p,crm-miR-45-3p,asu-miR-44b-3p,crm-miR-61,cel-miR-44-3p,hpo-miR-61a-3p,ce…	lsi-miR-279
nLs.2.1.scaf01039_36817	bma-let-7	bma-let-7	bma-let-7	bpa-let-7-5p	bpa-let-7-5p	bpa-let-7-5p,bpa-mir-84-5p-1-5p,bma-miR-84-5p,asu-let-7-5p,bma-let-7,asu-miR-84-5p,bpa-mir-84-5p-2-5p	ppc-miR-84d-5p,cbr-miR-84,cel-miR-84-5p,str-miR-84-5p,cel-let-7-5p,cbn-miR-48,bma-miR-84-5p,cel-miR-48-5p,cbr-miR-7594a,cbr-miR-241,cbn-miR-241,cbr-let-7,ppc-miR-84f-5p,bpa-mir-84-5p-1-5p,asu-miR-84-5p,hco-miR-5991,hco-mir-84b-5p,cbr-miR-7594b,crm-miR-48-5p,ppc-miR-84a,bpa-mir-84-5p-2-5p,bma-let-7,hco-mir-84-5p,crm-miR-241,hpo-miR-84a-5p,cbr-miR-48,crm-miR-7594,cbn-let-7,ppc-miR-84c-5p,prd-let-7-…	lsi-let-7
nLs.2.1.scaf00498_27400	bma-mir-750	bma-mir-750	bma-mir-750	asu-miR-750-3p	asu-miR-750-3p	bpa-mir-750-3p,bma-miR-750,asu-miR-750-3p	bpa-mir-750-3p,asu-miR-750-3p,hpo-miR-750-3p,bma-miR-750	lsi-miR-750
nLs.2.1.scaf01253_38978	bma-mir-281	bma-mir-281	bma-mir-281	bma-miR-281-3p	bma-miR-281-3p	bma-miR-281-3p,asu-miR-46-3p,bpa-mir-281-3p	bpa-mir-281-3p,str-miR-47-3p,prd-miR-46-3p,cel-miR-46-3p,bma-miR-281-3p,cbn-miR-46,ppc-miR-8214-3p,cbr-miR-47,cbr-miR-46,hco-miR-46,crm-miR-46-3p,ppc-miR-46,hco-mir-46-3p,cel-miR-47-3p,crm-miR-47,hpo-miR-46-3p,cbn-miR-47,asu-miR-46-3p	lsi-miR-281
nLs.2.1.scaf00017_3189	bma-mir-5363	bma-mir-5363	bma-mir-5363	bma-miR-5363-5p	bma-miR-5363-5p	bma-miR-5363-5p,bpa-mir-5363-5p,asu-miR-5363-5p	asu-miR-5363-5p,hco-miR-5896,bpa-mir-5363-5p,hco-mir-5896-5p,bma-miR-5363-5p,hpo-miR-5896-5p	lsi-miR-5363
nLs.2.1.scaf00179_15111	bma-mir-5843	bma-mir-5843	bma-mir-5843	bma-miR-5843	bma-miR-5843	asu-miR-87a-3p,bma-miR-87a,bpa-mir-87a-3p,bpa-mir-87b-3p,bpa-mir-5843-5p,bma-miR-87b,asu-miR-87b-3p,bma-miR-5843	hco-miR-87a,hco-mir-87b-3p,hpo-miR-87b-3p,bpa-mir-87b-3p,hpo-miR-233-3p,hpo-miR-87a-3p,hco-mir-87a-3p,bma-miR-87a,prd-miR-87-3p,bma-miR-87b,ppc-miR-8259-3p,bpa-mir-5843-5p,cel-miR-233-3p,crm-miR-233,bma-miR-5843,prd-miR-7953-3p,crm-miR-87-3p,cbr-miR-233,ppc-miR-8269-5p,cbn-miR-87,cbr-miR-356,ppc-miR-87,cel-miR-356a,cel-miR-87-3p,asu-miR-87a-3p,str-miR-87a-3p,hco-miR-87b,str-miR-87b-3p,cbn-miR-233…	lsi-miR-5843
nLs.2.1.scaf00725_32333								lsi-novel-15
nLs.2.1.scaf00250_18743	bma-mir-307	bma-mir-307	bma-mir-307					lsi-miR-307
nLs.2.1.scaf00419_25055							hpo-miR-10031e-5p,hpo-miR-10048-5p	lsi-miR-10031e
nLs.2.1.scaf00221_17442								lsi-novel-5
nLs.2.1.scaf00208_16664								lsi-novel-38
nLs.2.1.scaf00984_36156								lsi-novel-35
nLs.2.1.scaf00004_823								lsi-novel-47
nLs.2.1.scaf00008_1747								lsi-novel-48
nLs.2.1.scaf01517_40772	asu-mir-1	asu-mir-1	asu-mir-1	asu-miR-1-5p	asu-miR-1-5p	asu-miR-1-5p	asu-miR-1-5p	lsi-miR-1
nLs.2.1.scaf00610_30138							cel-miR-39-5p	lsi-miR-39
nLs.2.1.scaf00671_31296								lsi-novel-46
nLs.2.1.scaf00044_5818						asu-miR-5357-3p	asu-miR-5357-3p	lsi-miR-5357
nLs.2.1.scaf00428_25337								lsi-novel-33
nLs.2.1.scaf02025_42691	asu-mir-9	asu-mir-9	tca-mir-9a			asu-miR-9-3p,bma-miR-9-3p,asu-miR-79-3p	hpo-miR-79-3p,prd-miR-9b-3p,ppc-miR-79,cel-miR-79-3p,hco-mir-79-3p,asu-miR-9-3p,ppc-miR-8237-3p,cbr-miR-75,crm-miR-75,prd-miR-9a-3p,crm-miR-79-3p,cbr-miR-79,ppc-miR-8220-3p,cel-miR-75-3p,cbn-miR-75,hpo-miR-10024-3p,str-miR-8372-3p,hpo-miR-10106-5p,bma-miR-9-3p,hco-miR-79,cbn-miR-79,asu-miR-79-3p	lsi-miR-9b
nLs.2.1.scaf00283_20123								lsi-novel-54
nLs.2.1.scaf00395_24334	bma-mir-133	bma-mir-133	bma-mir-133	asu-miR-133-3p	asu-miR-133-3p	bpa-mir-133-3p,asu-miR-133-3p	crm-miR-245,hco-mir-133-3p,cbr-miR-245,bpa-mir-133-3p,ppc-miR-133-3p,hco-miR-133,cbn-miR-245,cel-miR-245-3p,asu-miR-133-3p	lsi-miR-133
nLs.2.1.scaf00135_12728								lsi-novel-17
nLs.2.1.scaf00520_27979							ppc-miR-8308-5p	lsi-miR-8308
nLs.2.1.scaf00559_28923								lsi-novel-32
nLs.2.1.scaf00001_130								lsi-novel-51
nLs.2.1.scaf00142_13078	bma-mir-250	bma-mir-250	bma-mir-250					lsi-miR-250
nLs.2.1.scaf00472_26714	bma-mir-2a	bma-mir-2a	bma-mir-2a	asu-miR-2a-3p	asu-miR-2a-3p	bma-miR-2c,asu-miR-250-3p,bma-miR-2d,bpa-mir-5870-3p,asu-miR-2a-3p,asu-miR-43d-3p,bma-miR-2a,bpa-mir-250-3p,bpa-mir-2d-3p,bma-miR-250,bpa-mir-2a-3p,bma-miR-2e,bpa-mir-2c-3p,asu-miR-43c-3p,asu-miR-43a-3p,asu-miR-43b-3p,asu-miR-2b-3p,asu-miR-43e-3p	prd-miR-2-3p,bma-miR-2a,hco-miR-43,asu-miR-43e-3p,hpo-miR-10090-3p,asu-miR-43a-3p,cel-miR-2-3p,crm-miR-43,cel-miR-797-5p,asu-miR-43b-3p,crm-miR-250-3p,ppc-miR-8235-5p,asu-miR-250-3p,crm-miR-2-3p,asu-miR-43d-3p,asu-miR-2a-3p,hco-mir-2-3p,cbn-miR-250,hpo-miR-43b-3p,hpo-miR-2-3p,asu-miR-43c-3p,bpa-mir-250-3p,asu-miR-2b-3p,ppc-miR-2a-3p,bpa-mir-2c-3p,cbr-miR-43,bma-miR-2e,ppc-miR-2b,bpa-mir-2a-3p,cbn…	lsi-miR-2a
nLs.2.1.scaf00606_30048	bma-mir-283	bma-mir-283	bma-mir-283	asu-miR-283-3p	asu-miR-283-3p			lsi-miR-283
nLs.2.1.scaf00587_29666	bma-mir-1822	bma-mir-1822	bma-mir-1822	bma-miR-1822	bma-miR-1822	asu-miR-1822-3p,bma-miR-1822,bpa-mir-1822-3p	hpo-miR-1822-3p,ppc-miR-8314-3p,crm-miR-1822,cel-miR-1822-3p,bma-miR-1822,bpa-mir-1822-3p,cbn-miR-1822,asu-miR-1822-3p	lsi-miR-1822
nLs.2.1.scaf00782_33271								lsi-novel-30
nLs.2.1.scaf01206_38590								lsi-novel-39
nLs.2.1.scaf00496_27353								lsi-novel-26
nLs.2.1.scaf00858_34287							hpo-miR-10039-3p	lsi-miR-10039
nLs.2.1.scaf00090_9958						bpa-mir-5855-3p,bma-miR-5855	str-miR-84-3p,bma-miR-5855,hpo-miR-10050-5p,bpa-mir-5855-3p	lsi-miR-5855
nLs.2.1.scaf01136_38020	bma-mir-84-1	bma-mir-84-1	bma-mir-84-1	asu-miR-84-5p	asu-miR-84-5p	bpa-mir-84-5p-1-5p,bpa-let-7-5p,bma-miR-84-5p,asu-let-7-5p,bpa-mir-84-5p-2-5p,asu-miR-84-5p,bma-let-7	crm-miR-241,hpo-miR-84a-5p,crm-miR-7594,cbr-miR-48,ppc-miR-84c-5p,cbn-let-7,prd-let-7-5p,hco-mir-5991-3p,crm-miR-84-5p,cel-miR-241-5p,hco-miR-84b,ppc-let-7,bpa-let-7-5p,prd-miR-84-5p,ppc-miR-84b,asu-let-7-5p,cbn-miR-84,ppc-miR-84e-5p,crm-let-7,cel-miR-795-5p,hpo-let-7-5p,ppc-miR-8290-3p,hco-miR-84a,ppc-miR-84d-5p,cel-miR-84-5p,cbr-miR-84,cel-let-7-5p,str-miR-84-5p,cbn-miR-48,bma-miR-84-5p,cel-miR…	lsi-miR-84-1
nLs.2.1.scaf01227_38724								lsi-novel-13
nLs.2.1.scaf02986_44224								lsi-novel-8
nLs.2.1.scaf01329_39562								lsi-novel-20
nLs.2.1.scaf00216_17228	bma-mir-45	bma-mir-45	bma-mir-45			bma-miR-279,bpa-mir-279-3p,asu-miR-279b-3p,asu-miR-279a-3p,bpa-mir-45-3p,asu-miR-44b-3p,bma-miR-45,asu-miR-44a-3p,asu-miR-279c-3p	asu-miR-279c-3p,hpo-miR-61b-3p,cbr-miR-44,cbn-miR-44,ppc-miR-45,crm-miR-44-3p,cbr-miR-61,asu-miR-279a-3p,cbr-miR-45,hco-mir-45-3p,prd-miR-44-3p,cbn-miR-61,cel-miR-45-3p,asu-miR-44b-3p,hpo-miR-45-3p,crm-miR-45-3p,asu-miR-279b-3p,ppc-miR-8339-3p,cbr-miR-247,cel-miR-61-3p,crm-miR-247,bma-miR-279,hco-miR-45,ppc-miR-279,str-miR-279-3p,bpa-mir-45-3p,bma-miR-45,bpa-mir-279-3p,hco-mir-61-3p,hco-miR-61,as…	lsi-miR-45
nLs.2.1.scaf00498_27398	bma-mir-1175	bma-mir-1175	bma-mir-1175	asu-miR-1175-3p	asu-miR-1175-3p	asu-miR-1175-3p,bma-miR-1175,bpa-mir-1175-3p	bpa-mir-1175-3p,bma-miR-1175,asu-miR-1175-3p,prd-miR-1175-3p,str-miR-1175-3p,hpo-miR-1175-3p	lsi-miR-1175
nLs.2.1.scaf00143_13157	bma-mir-228	bma-mir-228	bma-mir-228	asu-miR-228-3p	asu-miR-228-3p		hpo-miR-10142-5p	lsi-miR-228b
nLs.2.1.scaf00092_10067	bma-mir-236-1	bma-mir-236-1	bma-mir-236-1		hpo-miR-236-5p			lsi-miR-236-2
nLs.2.1.scaf01467_40532							prd-miR-5594-3p	lsi-miR-5594
nLs.2.1.scaf00110_11252								lsi-novel-25
nLs.2.1.scaf00216_17230						asu-miR-5348-3p,bpa-mir-36-4-3p,asu-miR-36c-3p,asu-miR-36b-3p,bma-miR-36a,bpa-mir-36-1-3p,asu-miR-36a-3p,bpa-mir-36-5-3p,asu-miR-36e-3p,bpa-mir-36-2-3p,asu-miR-36d-3p,asu-miR-36f-3p,bma-miR-36a-3,bpa-mir-36-3-3p	cbr-miR-40,cbn-miR-35b,hpo-miR-40f-3p,cbr-miR-35f,hco-miR-40b,hpo-miR-37-3p,ppc-miR-8283-3p,ppc-miR-42c-3p,cbr-miR-35c,ppc-miR-38,asu-miR-5348-3p,ppc-miR-8243-5p,cbn-miR-35h,hco-miR-40d,cbn-miR-35c,ppc-miR-42a,hpo-miR-40b-3p,cbn-miR-35k,crm-miR-38,cbn-miR-35f,bpa-mir-36-3-3p,asu-miR-36f-3p,bpa-mir-36-2-3p,bpa-mir-36-1-3p,str-miR-8393-3p,cbr-miR-35g,cbr-miR-38,cbn-miR-35m,ppc-miR-42b,cel-miR-38-3p…	lsi-miR-5348
nLs.2.1.scaf00031_4608								lsi-novel-14
nLs.2.1.scaf00036_4983	bma-mir-49	bma-mir-49	bma-mir-49	bma-miR-49	bma-miR-49	bma-miR-49,asu-miR-83-3p,asu-miR-49-3p,bpa-mir-49-3p	hco-mir-83-3p,ppc-miR-83-3p,asu-miR-83-3p,cbn-miR-49,cel-miR-49-3p,hco-miR-83,bpa-mir-49-3p,cel-miR-83-3p,prd-miR-49-3p,cbr-miR-83,crm-miR-83,crm-miR-49,asu-miR-49-3p,bma-miR-49,hpo-miR-83-3p,cbn-miR-83,cbr-miR-49	lsi-miR-49
nLs.2.1.scaf00392_24230								lsi-novel-9
nLs.2.1.scaf00125_12312	bma-mir-5365a	bma-mir-5365a	bma-mir-5365a	bma-miR-5365a	bma-miR-5365a	asu-miR-5365b-3p,bma-miR-5365b,bpa-mir-5365b-3p,asu-miR-5365a-3p	bpa-mir-5365b-3p,bma-miR-5365b,asu-miR-5365a-3p,asu-miR-5365b-3p	lsi-miR-5365a
nLs.2.1.scaf00136_12749						asu-miR-86-5p,bma-miR-86,bpa-mir-86-5p	cbn-miR-785,cel-miR-785-3p,cbr-miR-785b,str-miR-86-5p,cbr-miR-86,hco-mir-86-5p,bpa-mir-86-5p,crm-miR-785,cbr-miR-785a,hco-miR-86,cel-miR-86-5p,prd-miR-86-5p,ppc-miR-86,crm-miR-86-5p,cbn-miR-86,bma-miR-86,asu-miR-86-5p,hpo-miR-86-5p	lsi-miR-86b
nLs.2.1.scaf00082_9184	bma-mir-9	bma-mir-9	bma-mir-9	asu-miR-79-3p	asu-miR-79-3p	bma-miR-9-3p,asu-miR-79-3p,asu-miR-9-3p	cbr-miR-75,ppc-miR-8237-3p,asu-miR-9-3p,hco-mir-79-3p,cel-miR-79-3p,prd-miR-9b-3p,hpo-miR-79-3p,ppc-miR-79,crm-miR-79-3p,prd-miR-9a-3p,ppc-miR-8220-3p,cbr-miR-79,crm-miR-75,hpo-miR-10106-5p,str-miR-8372-3p,hpo-miR-10024-3p,bma-miR-9-3p,cbn-miR-75,cel-miR-75-3p,cbn-miR-79,asu-miR-79-3p,hco-miR-79	lsi-miR-9a
nLs.2.1.scaf00227_17716	bma-mir-5845	bma-mir-5845	bma-mir-5845	bma-miR-5845	bma-miR-5845		hpo-miR-5897-3p,hco-mir-5897c-3p,hpo-miR-10035-3p,hco-miR-5897b,ppc-miR-8345-3p,prd-miR-7965-3p,cel-lsy-6-3p,str-miR-8381-3p,hco-miR-5897c,hco-mir-5897b-3p,cbr-lsy-6,hco-miR-5897a,hco-mir-5897a-3p	lsi-miR-5845
nLs.2.1.scaf00335_22249								lsi-novel-11
nLs.2.1.scaf00199_16182								lsi-novel-21
nLs.2.1.scaf00025_3988								lsi-novel-18
nLs.2.1.scaf00640_30756								lsi-novel-28
nLs.2.1.scaf00160_14100	bma-mir-60	bma-mir-60	bma-mir-60	bma-miR-60	bma-miR-60		hco-miR-60,hco-mir-60-3p,hpo-miR-60b-3p,cel-miR-60-3p,cbn-miR-60,cbr-miR-60,crm-miR-60-3p,str-miR-8378-3p,hpo-miR-60a-3p,prd-miR-60-3p	lsi-miR-60
nLs.2.1.scaf00092_10074	bma-mir-236-1	bma-mir-236-1	bma-mir-236-1	bma-miR-236	bma-miR-236	bpa-mir-236-3p,asu-miR-236-3p,bma-miR-236	cel-miR-236-3p,prd-miR-236-3p,ppc-miR-236,crm-miR-236,asu-miR-236-3p,cbr-miR-236,str-miR-8379a-3p,str-miR-236-3p,bpa-mir-236-3p,bma-miR-236,hpo-miR-236-3p,cbn-miR-236	lsi-miR-236-1
nLs.2.1.scaf00061_7656	bma-mir-153	bma-mir-153	bma-mir-153				hco-mir-5954-3p,hco-miR-5954	lsi-miR-153
nLs.2.1.scaf02825_44022							hpo-miR-10137b-3p	lsi-miR-10137b
nLs.2.1.scaf00088_9813	bma-mir-7	bma-mir-7	bma-mir-7	bma-miR-7	bma-miR-7	bpa-mir-7-5p,asu-miR-7-5p,bma-miR-7	bma-miR-7,asu-miR-7-5p,bpa-mir-7-5p,hpo-miR-7-5p,hco-mir-7-5p,hco-miR-7	lsi-miR-7
nLs.2.1.scaf00253_18827	asu-mir-83	asu-mir-83	asu-mir-83	asu-miR-83-3p	asu-miR-83-3p	bma-miR-49,asu-miR-83-3p,asu-miR-49-3p,bpa-mir-49-3p	prd-miR-49-3p,bpa-mir-49-3p,cel-miR-83-3p,cbr-miR-83,crm-miR-83,cbn-miR-49,asu-miR-83-3p,hco-mir-83-3p,ppc-miR-83-3p,cel-miR-49-3p,hco-miR-83,bma-miR-49,hpo-miR-83-3p,cbr-miR-49,cbn-miR-83,crm-miR-49,asu-miR-49-3p	lsi-miR-83
nLs.2.1.scaf00715_32170								lsi-novel-12
nLs.2.1.scaf00586_29632								lsi-novel-16
nLs.2.1.scaf00893_34880	bma-mir-5366	bma-mir-5366	bma-mir-5366			bma-miR-5366-3p,asu-miR-5366-3p,bpa-mir-5366-3p	bpa-mir-5366-3p,bma-miR-5366-3p,asu-miR-5366-3p	lsi-miR-5366
nLs.2.1.scaf00140_12994								lsi-novel-19
nLs.2.1.scaf00160_14098								lsi-novel-23
nLs.2.1.scaf00034_4838								lsi-novel-24
nLs.2.1.scaf00015_2891								lsi-novel-36
nLs.2.1.scaf00859_34311							cel-miR-265,hco-mir-265-3p,hco-mir-5940-3p,hco-miR-265,hco-miR-5940	lsi-miR-265
nLs.2.1.scaf00025_4020								lsi-novel-41
nLs.2.1.scaf02166_43175								lsi-novel-42
nLs.2.1.scaf01227_38713								lsi-novel-44
nLs.2.1.scaf00330_22051								lsi-novel-49
nLs.2.1.scaf00464_26422								lsi-novel-50
nLs.2.1.scaf00024_3853								lsi-novel-52
nLs.2.1.scaf00110_11217								lsi-novel-53
nLs.2.1.scaf01401_40158								lsi-novel-55
nLs.2.1.scaf00538_28368	bma-mir-234	bma-mir-234	bma-mir-234	asu-miR-234-3p	asu-miR-234-3p	bpa-mir-137-2-3p,bma-miR-234,bpa-mir-137-1-3p,asu-miR-234-3p	bpa-mir-137-1-3p,bma-miR-234,str-miR-234-3p,ppc-miR-234,prd-miR-234-3p,crm-miR-234,asu-miR-234-3p,cbn-miR-234,bpa-mir-137-2-3p,prd-miR-7963-3p,hpo-miR-234-3p,cbr-miR-234,cel-miR-234-3p	lsi-miR-234
