# Supplementary material for: Comparative analysis of small RNAs released by the filarial nematode Litomosoides sigmodontis in vitro and in vivo
Source: PLoS Negl Trop Dis. 2019 Nov 26;13(11):e0007811. doi: 10.1371/journal.pntd.0007811 (PMC6903752; doi:10.1371/journal.pntd.0007811)
Supplement: S6 Table — This table is composed of three tabs; S6A Table: Diversity of RNA biotypes detected in L. sigmodontis in vitro gravid adult female (gAF) ES products over time. This tab also contains information of the proportion of reads unambiguously mapping to either M. musculus or wLsig. S6B Table: predicted known and novel miRNAs from libraries prepared from gAF ES products at early (0-24h) and late (48-72h) time points using miRDeep2. S6C Table: Differential expression analysis of L. sigmodontis miRNAs at 0-24h versus 48–72 h post harvest. (XLSX) [file pntd.0007811.s006.xlsx]

## Sheet: A- RNA biotypes
RNA diversity in the in vitro ES products from gravid adult female worms harvested at early (0 -24h) and late (48 – 72h) time points
Time points	0-24h_1	0-24h_2	0-24h_3	0-24h_4	0-24h_5	48-72h_1	48-72h_2	48-72h_3	48-72h_4	48-72h_5
Input reads	14638520	11989234	6364066	4207498	6686464	6217378	5379043	23600444	12845248	10084909
Kept reads:	11308102	8505874	5539956	3575959	5571707	4817359	3864993	16344542	8950246	6852374
Unmapped	7695730	7217240	4101788	2830009	4310845	4316336	3527144	13645414	7812707	6254003
	0.68055	0.848501	0.740401	0.791399	0.773703	0.895996	0.912587	0.834861	0.872904	0.912677
Mouse specific	168614	159218	102447	56120	105323	80851	71359	606119	164237	132908
	0.0149109	0.0187186	0.0184924	0.0156937	0.0189032	0.0167833	0.0184629	0.0370839	0.01835	0.0193959
L. sigmodontis specific	3286320	997462	1185708	640327	1053846	352522	215794	1775936	854809	375201
	0.290616	0.117267	0.214028	0.179064	0.189142	0.0731774	0.055833	0.108656	0.0955068	0.0547549
Wolbachia (wLsig) specific	35371	26726	19785	12950	17717	19521	14846	66954	32407	23967
	0.00312793	0.00314206	0.00357133	0.00362141	0.00317982	0.00405222	0.00384115	0.00409641	0.00362079	0.00349762
Mouse and L. sigmodontis (not Wolbachia)	120689	104381	129871	36089	83020	47574	35204	247964	84569	64920
	0.0106728	0.0122716	0.0234426	0.0100921	0.0149003	0.00987554	0.00910843	0.0151711	0.00944879	0.00947409
Mouse and L. sigmodontis and Wolbachia	236	349	0	55	342	0	185	164	0	0
	2.087e-05	4.10305e-05	0	1.53805e-05	6.13815e-05	0	4.78655e-05	1.00339e-05	0	0
Wolbachia and Mouse (not L. sigmodontis)	1142	498	357	409	599	555	461	1991	1517	1375
	0.00010099	5.85478e-05	6.44409e-05	0.000114375	0.000107507	0.000115208	0.000119276	0.000121814	0.000169493	0.00020066
Wolbachia and L. sigmodontis (not Mouse)	0	0	0	0	15	0	0	0	0	0
	0	0	0	0	2.69217e-06	0	0	0	0	0
L. sigmodontis specific:	3286320	997462	1185708	640327	1053846	352522	215794	1775936	854809	375201
miRNA	21331	6844	13403	2493	2981	3553	1909	11896	4571	1415
	0.00649085	0.00686141	0.0113038	0.00389332	0.00282869	0.0100788	0.0088464	0.00669844	0.00534739	0.00377131
Protein coding	340490	127372	191008	46037	65681	53325	30990	155646	90366	42413
	0.103608	0.127696	0.161092	0.0718961	0.062325	0.151267	0.143609	0.0876417	0.105715	0.113041
rRNA	1290294	373310	364881	123000	164488	121930	68954	368298	193762	66527
	0.392626	0.37426	0.307733	0.192089	0.156084	0.345879	0.319536	0.207382	0.226673	0.17731
tRNA	1365816	389410	489174	423398	747995	138271	87688	1110590	504168	238406
	0.415607	0.390401	0.412559	0.661222	0.709776	0.392234	0.406351	0.625355	0.589802	0.635409
Other Rfam	78599	39760	28345	11036	19130	14715	12427	36739	19299	5749
	0.023917	0.0398612	0.0239055	0.0172349	0.0181526	0.0417421	0.0575873	0.0206871	0.022577	0.0153225
Repeats	32284	5835	11846	3324	3603	2273	1737	9153	3776	1403
	0.00982375	0.00584985	0.00999066	0.0051911	0.00341891	0.00644782	0.00804934	0.0051539	0.00441736	0.00373933
Unclassified	157506	54931	87051	31039	49968	18455	12089	83614	38867	19288
	0.0479278	0.0550708	0.0734169	0.0484737	0.0474149	0.0523513	0.056021	0.0470817	0.0454686	0.0514071

## Sheet: B - miRNA read numbers
precursor	0-24h_1	0-24h_2	0-24h_3	0-24h_4	0-24h_5	48-72h_1	48-72h_2	48-72h_3	48-72h_4	48-72h_5
lsi-miR-92	12089	4533	1410	319	883	2253	985	4146	1597	355
lsi-miR-71	2455	680	3520	485	243	27	24	722	221	4
lsi-miR-8805	2006	62	684	253	250	0	5	152	0	0
lsi-miR-100a	1618	383	2178	298	348	815	450	2911	1268	9
lsi-miR-100b	327	2	135	21	10	0	0	356	0	0
lsi-miR-9887	213	0	55	15	50	0	0	0	0	0
lsi-miR-81	210	0	84	0	24	0	0	0	0	0
lsi-miR-5364	192	0	296	50	101	0	0	204	0	0
lsi-miR-100d	173	0	402	72	82	2	0	480	0	305
lsi-miR-5866	131	0	558	102	70	134	2	0	0	0
lsi-miR-993	103	0	147	31	14	0	146	0	0	0
lsi-miR-50	102	21	71	31	0	0	0	0	0	0
lsi-novel-1	99	0	16	0	0	0	0	0	0	0
lsi-miR-6717	98	54	66	85	82	0	0	185	135	0
lsi-miR-87a	75	0	65	18	0	0	0	0	0	0
lsi-bantam	65	111	68	0	15	0	0	185	275	0
lsi-miR-86a	63	0	0	0	0	0	0	0	0	0
lsi-miR-5594	62	0	0	0	0	0	0	0	0	0
lsi-miR-81b	62	0	34	0	14	0	0	0	0	0
lsi-novel-33	60	0	0	0	0	0	0	0	0	0
lsi-miR-239	57	0	77	0	0	0	0	184	0	0
lsi-miR-8319	57	0	22	0	31	0	97	80	0	0
lsi-miR-10031e	45	0	0	0	0	0	0	0	0	0
lsi-miR-749	40	59	90	46	25	134	3	228	0	0
lsi-miR-34	36	46	188	20	78	0	0	0	0	0
lsi-lin-4	12	177	1459	122	138	4	128	464	144	0
lsi-let-7	0	0	0	0	0	0	0	289	0	0
lsi-miR-1	0	0	0	0	0	0	0	0	0	0
lsi-miR-10039	0	0	0	0	0	0	0	0	0	0
lsi-miR-10137b	0	0	0	0	0	0	0	0	0	0
lsi-miR-1175	0	0	0	0	0	0	0	0	0	0
lsi-miR-133	0	0	0	0	0	0	0	0	0	0
lsi-miR-153	0	0	0	0	0	0	0	0	0	0
lsi-miR-1822	0	0	0	0	0	0	0	0	0	0
lsi-miR-228a	0	0	0	0	0	0	0	0	0	0
lsi-miR-228b	0	0	0	0	0	0	0	0	0	0
lsi-miR-234	0	0	0	0	0	0	0	0	0	0
lsi-miR-236-1	0	0	0	0	0	0	0	0	0	0
lsi-miR-236-2	0	0	0	0	0	0	0	0	0	0
lsi-miR-240	0	0	35	16	0	0	0	0	60	0
lsi-miR-250	0	0	0	0	0	0	0	0	0	0
lsi-miR-252	0	0	17	0	0	0	0	0	0	0
lsi-miR-265	0	0	0	0	0	0	0	142	0	0
lsi-miR-279	0	0	23	0	0	0	0	0	0	0
lsi-miR-281	0	0	0	0	0	0	0	0	0	0
lsi-miR-283	0	0	0	0	0	0	0	0	0	0
lsi-miR-2a	0	0	0	0	0	0	0	0	0	0
lsi-miR-2b	0	0	17	0	58	0	0	0	0	0
lsi-miR-2c	0	63	26	0	61	0	0	91	0	0
lsi-miR-307	0	0	0	0	0	0	0	0	0	0
lsi-miR-36a-1	0	0	64	0	0	0	0	0	0	0
lsi-miR-36a-2	0	0	211	0	0	0	0	0	0	0
lsi-miR-36b	0	0	0	0	0	0	0	0	0	0
lsi-miR-39	0	0	0	0	0	0	0	0	0	0
lsi-miR-45	0	0	0	0	0	0	0	0	0	0
lsi-miR-49	0	0	0	0	0	0	0	0	0	0
lsi-miR-5348	0	0	0	0	0	0	0	0	0	0
lsi-miR-5357	0	0	0	0	0	0	0	0	0	0
lsi-miR-5360	0	0	0	0	0	0	0	0	0	0
lsi-miR-5361	0	0	0	0	0	0	0	0	0	0
lsi-miR-5363	0	0	0	0	0	0	0	0	0	0
lsi-miR-5365a	0	0	0	0	0	0	0	0	0	0
lsi-miR-5366	0	0	0	0	0	0	0	0	0	0
lsi-miR-57	0	0	26	47	0	0	0	0	0	0
lsi-miR-5838	0	0	0	0	0	0	0	0	0	0
lsi-miR-5843	0	0	25	0	0	0	0	0	0	0
lsi-miR-5845	0	0	0	0	0	0	0	0	0	0
lsi-miR-5855	0	0	0	0	0	0	0	0	0	0
lsi-miR-5924	0	0	0	0	0	0	0	0	0	0
lsi-miR-60	0	0	0	0	0	0	0	0	0	0
lsi-miR-7	0	0	0	0	0	0	0	0	0	0
lsi-miR-750	0	0	0	0	0	0	0	0	0	0
lsi-miR-8294	0	123	56	0	0	0	0	170	0	0
lsi-miR-83	0	0	0	0	0	0	0	0	0	0
lsi-miR-8308	0	0	0	0	0	0	0	0	0	0
lsi-miR-84-1	0	0	0	0	0	0	0	0	0	0
lsi-miR-86b	0	0	0	0	0	0	0	0	0	0
lsi-miR-87b	0	0	0	0	0	0	0	0	0	0
lsi-miR-9a	0	0	0	0	0	0	0	0	0	0
lsi-miR-9b	0	0	0	0	0	0	0	0	0	0
lsi-novel-11	0	0	0	0	0	0	0	0	0	0
lsi-novel-12	0	0	0	0	0	0	0	0	0	0
lsi-novel-13	0	0	0	0	0	0	0	0	0	0
lsi-novel-14	0	0	0	0	0	0	0	0	0	0
lsi-novel-15	0	0	0	0	0	0	0	0	0	0
lsi-novel-16	0	0	0	0	0	0	0	0	0	0
lsi-novel-17	0	0	0	0	0	0	0	0	0	0
lsi-novel-18	0	0	0	0	0	0	0	0	0	0
lsi-novel-19	0	0	0	0	0	0	0	0	0	0
lsi-novel-2	0	0	29	25	0	0	0	136	520	0
lsi-novel-20	0	0	0	0	0	0	0	0	0	0
lsi-novel-21	0	0	0	0	0	0	0	0	0	0
lsi-novel-23	0	0	0	0	0	0	0	0	0	0
lsi-novel-24	0	0	0	0	0	0	0	0	0	0
lsi-novel-25	0	0	0	0	0	0	0	0	0	0
lsi-novel-26	0	0	0	0	18	0	69	0	0	0
lsi-novel-28	0	0	0	0	0	0	0	0	0	0
lsi-novel-3	0	76	0	0	0	0	0	0	0	0
lsi-novel-30	0	0	0	0	0	0	0	0	0	0
lsi-novel-32	0	0	0	0	0	0	0	0	0	0
lsi-novel-35	0	54	0	0	0	0	0	0	0	0
lsi-novel-36	0	0	0	0	0	0	0	0	0	0
lsi-novel-38	0	0	0	0	0	0	0	0	0	0
lsi-novel-39	0	0	0	0	0	0	0	0	0	0
lsi-novel-41	0	0	0	0	0	0	0	0	0	0
lsi-novel-42	0	0	0	0	0	0	0	0	0	0
lsi-novel-44	0	0	0	0	0	0	0	0	0	0
lsi-novel-46	0	0	0	0	16	0	0	0	0	0
lsi-novel-47	0	0	0	0	0	0	0	0	0	0
lsi-novel-48	0	0	0	0	0	0	0	0	0	0
lsi-novel-49	0	0	0	0	0	0	0	0	0	0
lsi-novel-5	0	0	0	0	0	0	0	0	0	0
lsi-novel-50	0	0	0	0	0	0	0	0	0	0
lsi-novel-51	0	0	0	0	0	0	0	0	0	0
lsi-novel-52	0	0	0	0	0	0	0	0	0	0
lsi-novel-53	0	0	0	0	0	0	0	0	0	0
lsi-novel-54	0	0	0	0	11	0	0	0	0	0
lsi-novel-55	0	0	0	0	0	0	0	0	0	0
lsi-novel-8	0	0	0	0	0	0	0	0	0	0
lsi-novel-9	0	0	0	0	0	0	0	0	0	0

## Sheet: C - DE analysis
	baseMean	log2FoldChange	lfcSE	stat	pvalue	padj
lsi-miR-34	22.0676	-6.83858	1.95179	-3.50375	0.000458753	0.0110101
lsi-miR-9887	14.42	-6.18928	2.31167	-2.6774	0.0074195	0.089034
lsi-miR-8805	133.777	-4.27171	1.68382	-2.53692	0.0111832	0.0894658
lsi-miR-50	9.32084	-5.55063	2.42295	-2.29086	0.0219717	0.13183
lsi-miR-81	8.47319	-5.39703	2.76809	-1.94973	0.0512084	0.2458
lsi-miR-92	3121.78	2.2333	1.23203	1.8127	0.0698785	0.279514
lsi-miR-71	337.407	-1.9035	1.17362	-1.6219	0.104824	0.320179
lsi-miR-87a	5.76684	-4.82793	2.99298	-1.61308	0.106726	0.320179
lsi-miR-81b	3.77531	-4.21691	3.01157	-1.40024	0.161442	0.430512
lsi-miR-100a	591.471	1.04464	1.05067	0.994266	0.320094	0.567998
lsi-miR-5364	40.2109	-2.30119	2.18961	-1.05096	0.293277	0.567998
lsi-miR-5866	53.8856	-2.01557	2.07484	-0.971435	0.331332	0.567998
lsi-novel-1	1.70285	-3.09681	3.02	-1.02543	0.305159	0.567998
lsi-bantam	41.9857	1.97077	1.98128	0.994695	0.319885	0.567998
lsi-miR-8319	24.2632	1.66676	2.28617	0.729062	0.465964	0.745542
lsi-miR-2c	14.9226	-1.68659	2.5757	-0.654809	0.512591	0.768886
lsi-miR-993	36.3539	0.964921	2.30831	0.418021	0.675932	0.852421
lsi-miR-6717	51.5724	-0.668822	1.80089	-0.371384	0.710351	0.852421
lsi-miR-239	8.27498	1.33713	2.92496	0.457146	0.647566	0.852421
lsi-lin-4	134.281	-0.711811	1.48597	-0.479022	0.631923	0.852421
lsi-miR-240	9.70614	0.944885	2.92186	0.323384	0.746404	0.853033
lsi-miR-100b	23.8639	-0.143417	2.10554	-0.068114	0.945695	0.964408
lsi-miR-749	33.7989	0.131691	1.62903	0.0808404	0.935569	0.964408
lsi-miR-8294	10.934	0.130245	2.91881	0.0446227	0.964408	0.964408
lsi-miR-100d	1742.38	5.51328	2.21177	2.4927	NA	NA
lsi-miR-2b	9.22372	-5.50303	3.00726	-1.82992	NA	NA
lsi-miR-57	8.9691	-5.46086	3.00735	-1.81584	NA	NA
lsi-novel-2	61.4715	3.48714	2.46361	1.41546	NA	NA
lsi-novel-26	13.9785	2.14079	2.92299	0.732398	NA	NA
