# Supplementary material for: Comparative analysis of small RNAs released by the filarial nematode Litomosoides sigmodontis in vitro and in vivo
Source: PLoS Negl Trop Dis. 2019 Nov 26;13(11):e0007811. doi: 10.1371/journal.pntd.0007811 (PMC6903752; doi:10.1371/journal.pntd.0007811)
Supplement: S7 Table — This table includes an overview of the total read counts obtained for each library, as well as the high-quality reads obtained after adaptor trimming and filtering. Additionally, we also report the proportion of reads mapping to either M. musculus or wLsig. Given the sequence conservation of Let-7 between L. sigmodontis and M. musculus, we report the L. sigmodontis-specific read counts after subtracting those derived from let-7. (XLSX) [file pntd.0007811.s007.xlsx]

## Sheet: A
Composition of small RNA libraries from Serum (columns B-I) and Cells (columns J-Q)
Lifecycle stage	Serum Naïve 1	Serum Naïve 2	Serum Naïve 3	Serum infected 1	Serum infected 2	Serum infected 3	Serum infected 4	Serum infected 5	Cells Naïve 1	Cells Naïve 2	Cells Naïve 3	Cells infected 1	Cells infected 2	Cells infected 3	Cells infected 4	Cells infected 5
Input reads	2263561	3862124	6127644	4655536	4880658	5945559	6538304	6638180	3847752	463934	1599366	8780109	4355514	1846968	9714232	7168523
Kept reads:	2001779	3662255	5862398	3978924	3357133	5142514	5731353	5522818	3210516	287609	1302176	7728481	3742124	1564925	8754604	6267321
Unmapped	918816	941714	1750408	1817201	2096986	2019746	2095407	2352468	954236	235462	422116	1508706	822316	461349	1626945	1712168
	0.459	0.25714	0.298582	0.456707	0.624636	0.392755	0.365604	0.425954	0.297222	0.818688	0.324162	0.195214	0.219746	0.294806	0.185839	0.27319
Mouse specific	1070458	2709665	4099741	2086543	1217980	3021699	3557400	3014914	1987689	42946	758211	5982157	2701660	991651	7003923	4360474
	0.534753	0.73989	0.699328	0.524399	0.362804	0.587592	0.620691	0.545901	0.619118	0.149321	0.582265	0.77404	0.721959	0.633673	0.800027	0.695748
L. sigmodontis specific	4173	2145	3272	58085	27488	81492	60750	134141	9476	1230	4411	8538	8134	5254	4191	6910
	0.00208465	0.000585705	0.000558133	0.0145982	0.00818794	0.0158467	0.0105996	0.0242885	0.00295155	0.00427664	0.00338741	0.00110474	0.00217363	0.00335735	0.00047872	0.00110254
Wolbachia (wLsig) specific	596	753	434	4394	1775	4664	4506	6652	766	241	345	602	195	428	275	990
	0.000297735	0.000205611	7.40311e-05	0.00110432	0.000528725	0.000906949	0.000786202	0.00120446	0.000238591	0.000837943	0.000264941	7.78937e-05	5.21094e-05	0.000273496	3.1412e-05	0.000157962
Mouse and L. sigmodontis (not Wolbachia)	7690	7926	8537	12511	12810	14863	13260	14430	258289	7712	117088	228447	209798	106232	119268	186750
	0.00384158	0.00216424	0.00145623	0.00314432	0.00381576	0.00289022	0.00231359	0.0026128	0.0804509	0.0268142	0.0899172	0.0295591	0.0560639	0.0678831	0.0136235	0.0297974
Mouse and L. sigmodontis and Wolbachia	20	9	0	21	11	24	0	30	13	0	0	6	13	5	0	10
	9.99111e-06	2.4575e-06	0	5.27781e-06	3.27661e-06	4.66698e-06	0	5.43201e-06	4.04919e-06	0	0	7.76349e-07	3.47396e-06	3.19504e-06	0	1.59558e-06
Wolbachia and Mouse (not L. sigmodontis)	26	43	6	169	26	26	30	183	43	18	5	19	8	6	2	19
	1.29884e-05	1.17414e-05	1.02347e-06	4.24738e-05	7.7447e-06	5.05589e-06	5.23437e-06	3.31353e-05	1.33935e-05	6.2585e-05	3.83973e-06	2.45844e-06	2.13782e-06	3.83405e-06	2.28451e-07	3.0316e-06
Wolbachia and L. sigmodontis (not Mouse)	0	0	0	0	57	0	0	0	4	0	0	6	0	0	0	0
	0	0	0	0	1.69788e-05	0	0	0	1.24591e-06	0	0	7.76349e-07	0	0	0	0
L. sigmodontis specific:	4173	2145	3272	58085	27488	81492	60750	134141	9476	1230	4411	8538	8134	5254	4191	6910
miRNA:let-7	2	0	27	114	0	3	0	101	7191	77	3563	6874	6657	2932	2310	4249
	0.000479272	0	0.00825183	0.00196264	0	3.68134e-05	0	0.000752939	0.758864	0.0626016	0.807753	0.805107	0.818417	0.558051	0.551181	0.614906
miRNA, not let-7	0	85	2	36560	8163	66455	42415	106555	10	0	0	70	142	1300	205	401
	0	0.039627	0.000611247	0.629422	0.296966	0.815479	0.698189	0.794351	0.0010553	0	0	0.00819864	0.0174576	0.247431	0.0489143	0.0580318
Protein coding	972	542	570	1652	5641	1882	2410	3291	638	612	254	330	385	290	375	686
	0.232926	0.252681	0.174205	0.0284411	0.205217	0.0230943	0.0396708	0.0245339	0.067328	0.497561	0.0575833	0.0386507	0.0473322	0.055196	0.0894775	0.0992764
rRNA	3011	1138	2507	4911	3835	2830	3853	3655	1143	467	336	588	492	381	262	634
	0.721543	0.530536	0.766198	0.0845485	0.139515	0.0347273	0.0634239	0.0272474	0.120621	0.379675	0.0761732	0.0688686	0.0604868	0.0725162	0.0625149	0.0917511
tRNA	0	145	18	1305	861	4448	6242	10716	0	18	5	48	31	161	131	95
	0	0.0675991	0.00550122	0.0224671	0.0313228	0.054582	0.102749	0.0798861	0	0.0146341	0.00113353	0.00562193	0.00381116	0.0306433	0.0312575	0.0137482
Other Rfam	0	0	0	319	395	311	427	517	33	7	11	8	20	19	17	34
	0	0	0	0.00549195	0.0143699	0.00381633	0.00702881	0.00385415	0.00348248	0.00569106	0.00249377	0.000936988	0.00245881	0.00361629	0.00405631	0.00492041
Repeats	52	64	45	507	443	234	659	863	278	13	159	390	252	88	592	529
	0.0124611	0.0298368	0.0137531	0.00872859	0.0161161	0.00287145	0.0108477	0.00643353	0.0293373	0.0105691	0.0360462	0.0456781	0.0309811	0.0167491	0.141255	0.0765557
Unclassified	136	171	103	12717	8150	5329	4744	8443	183	36	83	230	155	83	299	282
	0.0325905	0.0797203	0.0314792	0.218938	0.296493	0.0653929	0.0780905	0.0629412	0.0193119	0.0292683	0.0188166	0.0269384	0.0190558	0.0157975	0.0713434	0.0408104
