# Supplementary material for: Comparative analysis of small RNAs released by the filarial nematode Litomosoides sigmodontis in vitro and in vivo
Source: PLoS Negl Trop Dis. 2019 Nov 26;13(11):e0007811. doi: 10.1371/journal.pntd.0007811 (PMC6903752; doi:10.1371/journal.pntd.0007811)
Supplement: S8 Table — This table contains three tabs; S8A Table: Total counts for mapping specifically to either the murine genome (“mmu”) or the L. sigmodontis genome (“lsi”) in both naïve (n = 3) and infected (n = 5) serum and macrophages. These counts were used as inputs for DESeq2 analysis as detailed in materials and methods. S8B Table: DESeq2 results from serum analysis. Those miRNAs with an adjusted p value (padj)<0.05 are shown in bold. S8C Table: DESeq2 results from macrophages analysis. Those miRNAs with a padj <0.05 are shown in bold. (XLSX) [file pntd.0007811.s008.xlsx]

## Sheet: S8A Table - Read counts
mirna	Serum_Naive_1	Serum_Naive_2	Serum_Naive_3	Serum_Infected_1	Serum_Infected_2	Serum_Infected_3	Serum_Infected_4	Serum_Infected_5	MACS_Naive_1	MACS_Naive_2	MACS_Naive_3	MACS_Infected_1	MACS_Infected_2	MACS_Infected_3	MACS_Infected_4	MACS_Infected_5
mmu-miR-21-5p	362	1022	1358	2422	671	1516	2525	1789	500867	1328	164397	3497370	1250073	348457	4788057	2277396
mmu-miR-486-5p	413960	341996	1289603	636828	367542	807050	767083	736440	2996	1129	1584	2714	2620	1922	6520	6981
mmu-let-7f-5p	396	326	729	1032	418	1545	671	834	316302	5696	136618	504333	322060	148900	345645	411718
mmu-miR-146-5p	4649	4476	4889	8774	1043	13144	12101	8801	124051	4207	52428	579074	176538	142092	700586	358144
mmu-let-7i-5p	1000	1724	2440	2510	1718	1790	2014	1979	104778	1135	33842	382109	128344	57104	535823	266362
lsi-let-7-5p	650	2072	1702	2708	1105	3510	1867	1873	286557	6970	130743	252901	235486	118015	129823	206683
mmu-let-7-5p	650	1931	1561	2296	1108	3324	1930	1650	277410	6894	125383	244702	225260	112842	126432	198487
mmu-let-7c-5p	1445	5053	4336	4854	3620	5392	5270	4084	189506	5059	77162	114242	130023	62998	71708	133731
mmu-miR-26-5p	589	790	350	501	40	857	737	127	176264	1163	64952	197794	172103	48737	84120	163257
mmu-miR-30-5p	1387	6123	5903	1764	668	2181	1800	1380	112781	1506	53172	122296	104315	31359	140508	231628
mmu-miR-10-5p	41305	22515	27187	96150	49283	46033	27806	41701	537	91	192	144	196	375	323	946
mmu-miR-181-5p	155	228	196	229	2	877	586	176	46688	698	15272	79269	43622	11908	56444	57412
mmu-let-7g-5p	52	357	465	106	43	235	247	93	42842	325	17356	67840	49254	19771	39349	47499
mmu-miR-378-3p	203	1362	2204	1018	636	1156	1476	2680	20437	154	6436	90088	26009	8833	89869	36629
mmu-miR-103-3p	59	103	114	350	52	294	258	232	43960	321	11786	64748	41592	9375	54409	55808
mmu-miR-151-3p	3938	5574	5314	15653	6795	9322	5855	8730	29725	1537	15363	19030	17006	15907	12919	34144
mmu-let-7d-5p	32	381	334	148	4	359	403	466	40496	712	17541	43597	37860	18585	16167	23184
lsi-miR-71-5p	0	85	2	24051	5283	54075	33839	86079	0	0	2	39	92	828	96	175
mmu-let-7j	406	377	675	808	73	403	416	188	18624	139	6956	58534	24313	9920	47462	32726
mmu-miR-30d-5p	548	1610	1483	1001	264	1193	843	1086	32982	399	12955	46808	31940	9748	20306	34064
mmu-miR-92-3p	960	2675	5852	7086	954	4568	3869	5409	10652	1026	3553	11286	4482	3510	48578	39097
mmu-miR-16-5p	102	98	317	136	0	581	491	174	16378	97	6236	53223	29409	5194	13682	20915
mmu-miR-25-3p	358	1865	3192	249	2	1325	1746	1363	15976	122	4235	33750	14806	3461	27850	17474
mmu-miR-191-5p	1314	561	1264	744	2	2253	2796	1347	23624	444	12150	26716	20698	10722	8466	18196
mmu-miR-148-3p	149	349	316	283	6	254	376	162	13462	377	5064	10915	11225	3939	27991	54012
mmu-miR-98-5p	0	112	27	227	85	137	198	226	14582	203	5504	29755	14604	5857	28459	22928
mmu-miR-22-3p	210	949	939	302	52	732	446	849	7993	89	2887	37289	12856	5485	17544	13812
mmu-miR-122-5p	1615	36069	38736	1694	287	2467	1488	1804	61	34	92	50	11	80	4	62
mmu-miR-320-3p	1045	1220	1883	3557	4359	2771	2857	4211	8204	162	3971	5866	5810	2568	2746	3868
lsi-miR-92-3p	43	17	41	11608	2800	14772	9892	22895	0	0	0	6	9	233	91	130
mmu-miR-30-3p	0	213	389	48	38	120	109	91	7036	87	2243	8235	5166	2022	13552	15987
mmu-miR-192-5p	922	5405	6893	957	218	1190	635	1345	2090	20	822	14833	4152	1445	9660	4726
mmu-miR-221-3p	48	560	237	385	80	1102	934	1257	2754	19	719	24598	6542	1924	8846	3800
mmu-miR-140-3p	54	167	214	70	50	208	116	217	4431	49	1273	15625	7073	1047	16462	7481
mmu-miR-1839-5p	0	58	108	23	138	138	76	28	8568	85	2830	9472	8250	2132	9245	11189
mmu-miR-101-3p	0	169	112	2	8	68	68	50	3617	105	1511	6555	3979	838	19749	13760
mmu-miR-99-5p	15	837	784	500	282	310	425	301	6127	572	2921	4297	5158	4475	6173	11156
mmu-miR-7-5p	5	0	30	3	54	22	0	51	1482	0	631	19502	5877	1470	11450	4967
mmu-miR-1843-5p	44	104	135	73	133	117	76	160	6449	110	2468	6724	5470	1913	7407	10507
mmu-miR-378c	113	428	630	359	133	515	183	746	2537	57	942	9590	2689	1433	13782	5721
mmu-miR-24-3p	45	47	36	26	0	186	38	286	4185	25	1510	16251	6242	1873	4031	3946
mmu-miR-93-5p	66	92	326	59	0	71	203	113	3674	21	915	14281	5324	813	7383	3681
mmu-miR-223-3p	2	136	62	2	0	57	0	2	3612	6	1299	11124	7584	1759	4078	6518
mmu-miR-30e-5p	0	76	130	359	0	82	106	64	4349	33	1808	8539	6003	1133	5300	7092
mmu-miR-30e-3p	0	19	0	43	0	57	48	2	2870	25	828	6158	3275	898	9141	7107
mmu-miR-3473b	155	499	806	1654	10009	3542	3646	5403	8	0	3	24	14	0	35	20
mmu-miR-532-5p	51	30	0	45	0	0	58	0	3698	112	1045	3165	2260	851	8178	9012
mmu-miR-155-5p	0	60	16	127	497	40	165	221	1138	12	444	8611	2414	1556	9451	2339
mmu-miR-3473e	155	451	792	1654	9632	3174	3518	5166	8	0	3	12	0	0	16	4
mmu-miR-142-5p	162	108	48	176	30	148	144	215	3388	10	1423	8617	5290	1123	2637	3806
mmu-miR-3535	320	467	291	1643	5577	2596	3451	4263	1211	11	557	1072	612	484	2240	2132
mmu-miR-30c-5p	0	123	91	0	59	57	114	0	2682	4	836	7607	3955	808	2425	3863
mmu-miR-107-3p	52	61	109	313	0	127	114	170	3921	53	1023	5042	3393	757	4924	5427
mmu-let-7e-5p	78	0	41	20	198	224	127	58	3144	67	1464	2969	2568	1202	2442	2465
mmu-miR-328-3p	537	510	611	1442	242	2071	1703	2236	2935	52	1267	1273	1521	944	568	1913
mmu-miR-28-3p	606	529	448	1037	0	1159	856	726	1413	55	548	3230	1196	691	4549	3507
mmu-miR-29-3p	0	73	43	0	0	0	36	117	2688	9	919	5806	4687	637	1831	3020
mmu-miR-340-5p	0	0	0	70	0	0	0	0	695	13	218	5836	1216	175	8396	2924
mmu-miR-199-3p	91	63	17	39	0	77	81	44	6756	29	1746	1737	2574	298	575	1856
mmu-miR-106-3p	0	82	389	0	0	119	68	67	1768	11	481	5248	2007	547	5118	2639
mmu-miR-186-5p	57	96	248	27	17	164	175	0	2273	4	942	5656	3406	828	1798	2572
mmu-miR-151-5p	0	49	25	39	0	0	0	0	2502	4	1107	4296	3603	1086	1912	3702
mmu-miR-27-3p	0	165	50	57	0	112	85	154	1337	0	532	5648	2492	451	2584	2169
mmu-miR-27-5p	0	0	0	2	0	0	2	0	1269	5	446	3265	1452	618	5144	3789
mmu-miR-378d	0	12	89	12	3	120	48	86	1310	4	427	4673	1476	477	4548	2400
mmu-miR-28-5p	0	6	0	0	0	45	0	0	1723	0	570	4385	2499	952	2448	2758
mmu-miR-23-3p	0	112	69	0	0	187	56	66	1545	6	764	5669	2043	555	1925	1614
mmu-miR-423-5p	623	259	341	931	258	1634	806	677	1241	113	667	1782	1141	733	927	1246
mmu-let-7d-3p	699	363	627	484	529	851	883	859	1552	69	859	1307	1308	599	380	1123
mmu-miR-425-5p	139	91	102	2	0	120	305	0	1757	10	820	4146	2445	820	1000	1447
mmu-miR-5128	89	335	493	758	3135	1549	1550	2327	4	0	0	0	0	0	6	4
mmu-miR-664-5p	131	0	0	52	10	75	46	131	2061	109	937	1602	1531	743	942	1917
mmu-miR-744-5p	88	135	100	58	42	265	204	229	1254	13	608	2863	1399	608	966	943
mmu-miR-574-5p	104	311	246	361	232	387	368	169	319	6	154	2535	1249	386	518	336
mmu-miR-210-3p	0	25	0	0	0	32	0	0	275	6	98	2343	841	214	3841	1120
mmu-miR-361-5p	49	0	16	54	0	39	34	0	1609	2	468	1715	1638	580	915	1588
mmu-miR-1-3p	0	80	76	709	1562	514	415	1811	22	0	0	45	22	65	37	96
mmu-miR-19-3p	0	34	0	0	0	94	0	0	694	4	148	2863	1207	98	1851	934
mmu-miR-34-5p	0	0	0	0	0	0	37	0	348	0	94	2908	955	289	2214	1000
mmu-miR-15-5p	0	0	21	0	0	53	0	0	735	10	287	2413	1576	318	839	958
mmu-miR-222-3p	0	0	0	58	47	410	362	125	434	6	169	2553	990	238	903	511
mmu-miR-598-3p	41	37	30	0	0	0	0	0	1152	4	322	645	1098	167	946	2113
mmu-miR-206-3p	6	0	0	46	30	0	77	22	2	0	0	8	0	0	0	0
mmu-miR-30c-2-3p	0	102	45	69	0	0	0	48	764	30	353	787	644	236	1389	1604
mmu-miR-339-5p	0	20	0	0	0	36	29	104	539	0	174	1620	911	211	1162	1243
mmu-miR-223-5p	0	21	0	0	47	89	0	0	759	16	252	1591	928	319	752	1265
mmu-miR-203-3p	10	14	20	28	0	73	21	40	143	0	61	1838	763	210	1391	1211
mmu-miR-143-3p	389	616	527	736	105	348	188	223	4	0	0	5	8	24	19	64
mmu-miR-342-3p	42	24	96	0	0	90	146	70	196	5	69	1693	428	370	1403	786
lsi-miR-100-5p	0	0	0	1485	72	1199	762	1604	0	0	0	3	0	96	8	30
lsi-miR-34-5p	0	0	0	453	178	1094	910	2397	0	0	0	0	17	112	5	26
mmu-miR-184-3p	0	63	49	56	72	0	36	0	3	0	0	2	0	0	0	7
mmu-miR-423-3p	0	59	67	39	9	180	245	0	634	20	206	1037	625	242	588	733
mmu-miR-9-5p	0	0	19	101	114	394	34	130	165	0	46	1127	510	114	1056	923
mmu-miR-127-3p	41	34	107	396	0	492	132	147	206	4	21	9	16	20	3	23
mmu-miR-24-2-5p	0	0	0	44	0	0	0	0	500	3	236	1699	835	200	549	616
mmu-miR-147-3p	0	0	0	21	0	0	0	0	0	0	11	2608	199	86	1276	277
mmu-miR-133-3p	0	256	194	0	0	0	0	70	9	0	0	6	0	0	4	5
mmu-miR-148-5p	0	0	103	0	0	53	0	0	549	31	200	187	355	217	484	1526
mmu-miR-425-3p	36	23	0	80	0	64	48	25	379	0	102	1072	715	163	460	518
mmu-miR-142-3p	0	0	0	62	0	0	0	0	158	0	77	1169	460	66	1053	569
mmu-miR-181a-1-3p	0	0	40	0	0	0	0	0	325	2	74	784	417	82	1040	704
mmu-miR-139-5p	0	0	25	0	0	0	0	0	78	0	17	1838	485	76	465	392
mmu-miR-1249-3p	0	0	0	0	0	0	0	0	452	2	268	801	404	262	339	539
mmu-miR-128-3p	0	62	11	24	0	166	53	30	329	0	84	1120	685	106	225	279
mmu-miR-652-3p	0	0	3	0	0	0	0	0	568	2	154	805	506	147	372	520
mmu-miR-125-5p	123	62	41	167	82	121	161	150	15	0	16	8	2	6	3	2
mmu-miR-125b-2-3p	0	21	0	0	0	119	0	0	398	12	117	328	293	247	321	869
mmu-miR-150-5p	86	16	65	28	0	0	35	188	239	0	59	102	107	100	43	137
mmu-miR-664-3p	0	0	60	0	0	0	0	0	360	0	182	497	414	221	175	532
mmu-miR-140-5p	0	0	0	0	0	0	0	49	287	0	73	1064	563	60	318	302
mmu-miR-484	0	29	47	0	0	40	71	116	369	4	144	562	432	94	225	415
mmu-miR-872-5p	0	0	0	0	0	0	0	0	426	0	143	577	676	78	244	492
mmu-miR-375-3p	196	280	266	448	314	637	348	123	0	0	2	0	0	0	0	0
mmu-miR-21-3p	16	0	15	0	0	33	18	38	175	20	65	281	157	119	845	781
lsi-miR-100d-5p	0	0	0	596	325	256	265	842	0	0	0	0	5	0	4	0
mmu-let-7a-1-3p	0	0	0	0	0	0	118	30	222	0	113	705	435	89	234	237
mmu-miR-196-5p	0	0	0	0	0	0	0	0	11	0	2	0	0	6	0	2
mmu-miR-1843-3p	50	11	26	0	0	7	30	0	560	16	198	351	313	144	232	16
mmu-miR-3074-5p	0	8	60	23	0	0	0	0	277	5	87	594	369	118	225	262
mmu-miR-182-5p	0	0	0	0	0	0	0	0	210	0	89	357	111	43	420	435
mmu-miR-3068-5p	0	0	0	0	0	0	0	0	489	0	176	364	452	89	129	258
mmu-miR-101c	0	0	29	0	0	0	0	0	180	11	101	179	184	11	591	603
mmu-miR-181c-5p	0	40	0	0	0	196	75	49	45	0	21	293	147	17	257	130
mmu-miR-29c-3p	0	0	0	0	0	0	0	0	276	8	94	281	386	40	275	379
mmu-miR-674-5p	0	0	0	0	0	50	0	38	265	9	127	470	312	79	68	178
mmu-miR-532-3p	0	22	0	0	0	0	0	0	234	0	76	265	382	78	84	330
mmu-miR-3068-3p	0	0	0	0	0	0	0	0	266	0	88	344	255	30	222	325
mmu-miR-28c	0	0	0	0	0	0	0	0	224	0	90	383	226	75	202	316
mmu-miR-342-5p	0	0	31	0	55	0	45	0	128	16	39	442	213	108	239	98
mmu-miR-361-3p	0	0	0	0	0	0	0	0	202	6	38	446	277	41	219	229
mmu-miR-378-5p	0	23	37	0	0	0	0	0	124	0	46	442	106	48	354	206
mmu-miR-100-5p	0	158	12	280	70	117	196	108	10	0	0	2	0	4	6	0
mmu-miR-185-5p	0	0	0	0	0	0	0	0	151	0	45	531	214	73	120	220
mmu-miR-466i-5p	0	18	29	30	0	0	16	136	160	15	65	224	120	53	140	228
mmu-miR-5126	0	37	84	38	243	238	130	345	0	5	0	0	0	0	0	0
mmu-miR-301-3p	0	0	0	0	0	0	0	0	107	9	32	652	219	48	170	80
mmu-miR-141-3p	50	74	92	36	0	0	91	54	104	0	41	302	167	62	113	125
mmu-miR-126-5p	178	76	55	227	5	319	53	266	22	8	7	7	13	0	9	23
mmu-miR-17-5p	0	0	0	0	0	0	0	58	157	0	29	606	200	24	88	40
mmu-miR-382-5p	0	0	45	18	189	143	0	182	7	0	4	0	15	0	0	2
mmu-miR-200c-3p	103	9	0	85	37	0	0	0	176	0	30	356	141	37	89	85
mmu-miR-181d-5p	0	0	0	0	0	0	0	107	49	0	0	148	44	17	190	42
mmu-miR-378b	0	0	0	0	0	0	0	0	111	0	22	407	178	17	236	111
mmu-miR-6240	0	48	0	118	105	58	94	83	30	0	5	10	42	0	25	23
mmu-miR-20-5p	0	0	0	0	0	0	0	0	91	0	32	468	232	13	124	70
lsi-miR-50-5p	0	0	0	274	115	145	34	413	0	0	0	2	6	6	0	2
mmu-miR-193-5p	0	0	0	0	0	0	0	0	39	0	17	323	173	85	157	151
mmu-miR-324-5p	0	26	0	62	0	0	37	0	166	2	41	235	158	54	40	65
mmu-miR-194-5p	0	0	0	0	0	0	23	0	56	0	18	480	145	18	109	65
mmu-miR-362-3p	0	0	0	0	0	0	0	0	92	0	26	224	217	11	144	182
mmu-miR-106-5p	0	0	25	0	0	0	0	0	45	0	21	405	185	16	110	77
mmu-miR-193-3p	0	39	0	0	0	0	0	0	66	0	24	311	84	37	177	120
mmu-miR-191-3p	0	20	30	0	0	53	0	0	110	0	47	240	160	8	95	87
mmu-miR-760-3p	0	0	122	0	175	184	139	79	28	0	0	6	2	3	6	19
mmu-miR-147-5p	0	0	0	0	0	0	0	46	0	0	3	445	53	31	224	32
lsi-miR-7-5p	0	0	0	0	213	0	197	361	0	0	0	20	2	16	8	9
mmu-miR-350-3p	0	0	0	0	0	0	0	0	36	0	40	422	131	24	91	78
mmu-miR-208-3p	0	0	24	0	72	0	0	0	55	0	30	144	100	60	144	180
mmu-miR-146-3p	0	0	0	0	0	0	0	0	64	0	17	263	133	46	188	93
mmu-miR-3968	0	0	0	0	0	0	0	0	27	0	35	332	108	53	103	116
mmu-miR-22-5p	0	0	0	0	0	0	0	0	43	0	4	331	114	25	105	95
mmu-miR-671-3p	0	44	0	0	0	61	43	0	65	9	30	93	79	65	82	105
mmu-miR-130-3p	22	0	0	0	0	61	0	0	51	0	14	256	102	17	133	42
mmu-miR-326-3p	0	0	0	0	0	0	0	0	75	0	27	167	111	30	102	136
mmu-miR-674-3p	0	0	0	0	0	0	0	0	48	0	36	254	89	15	74	81
mmu-miR-501-3p	0	0	0	0	0	0	111	0	71	4	46	45	78	31	30	97
mmu-miR-183-5p	0	29	26	30	0	59	0	256	34	0	12	18	24	23	35	57
mmu-miR-339-3p	0	0	0	0	0	0	0	0	55	0	19	163	138	34	90	96
mmu-miR-3074-1-3p	0	0	0	0	0	0	0	0	87	6	18	190	84	19	64	95
mmu-miR-30d-3p	0	0	0	0	0	0	0	0	82	0	10	129	76	12	137	114
mmu-miR-1839-3p	0	0	0	0	0	0	0	0	53	0	10	116	140	54	95	74
mmu-miR-30c-1-3p	0	0	0	0	0	0	0	0	103	0	34	118	98	33	58	74
mmu-miR-215-5p	74	63	22	70	0	78	69	66	7	0	7	29	19	3	7	16
mmu-miR-1934-3p	0	18	0	19	188	0	107	106	0	0	0	0	0	0	0	0
mmu-miR-709	5	50	0	22	0	83	126	91	0	0	3	0	0	0	0	0
mmu-miR-365-2-5p	0	0	29	48	0	0	0	0	39	0	23	168	56	36	41	52
mmu-miR-15-3p	0	0	0	0	0	0	0	0	15	0	4	250	88	13	71	41
mmu-miR-200-3p	0	30	121	43	0	0	0	115	2	0	9	3	0	0	0	0
mmu-miR-7a-1-3p	0	0	0	0	0	0	0	0	42	0	10	163	132	12	45	75
mmu-miR-194-2-3p	0	0	0	0	0	0	0	0	29	0	27	115	30	49	84	115
mmu-miR-6516-5p	0	0	0	0	0	0	0	0	89	0	59	38	73	11	40	118
lsi-novel-3-3p	0	0	0	138	0	0	144	151	0	0	0	0	3	0	0	4
mmu-miR-500-3p	0	0	0	0	0	0	0	0	56	0	31	100	171	6	10	82
mmu-miR-2137	0	18	0	0	54	148	60	53	0	0	0	0	0	0	0	0
mmu-miR-409-3p	0	26	36	0	29	3	9	51	10	5	0	0	19	0	0	13
mmu-miR-29b-1-5p	0	0	0	0	0	0	0	0	91	0	46	78	124	33	20	30
mmu-miR-451a	0	126	251	0	0	50	0	0	0	0	0	0	0	0	2	0
mmu-let-7f-2-3p	0	30	0	0	0	0	6	0	23	0	22	111	85	0	62	63
mmu-miR-132-3p	0	0	0	0	0	0	0	0	36	0	25	114	82	3	94	21
mmu-miR-128-1-5p	0	0	0	0	0	0	0	0	23	0	14	62	32	16	121	106
mmu-miR-181a-2-3p	0	0	0	0	0	0	0	0	115	5	11	17	15	0	76	57
mmu-miR-145-5p	54	13	43	0	0	0	0	0	0	0	0	0	0	0	0	0
mmu-miR-511-3p	0	0	0	0	0	0	0	0	7	0	6	107	22	23	154	24
mmu-let-7-3p	0	0	0	0	0	0	64	0	28	0	5	48	44	11	31	48
mmu-miR-195-5p	0	0	0	0	0	0	0	0	27	0	20	104	37	4	28	25
mmu-miR-3473f	0	0	0	68	68	43	47	54	0	0	0	11	0	0	5	6
mmu-miR-31-5p	0	98	29	0	0	0	125	0	0	0	0	13	11	0	0	5
mmu-miR-1271-5p	0	0	0	52	0	0	0	0	37	4	3	40	32	24	44	50
mmu-miR-17-3p	0	0	0	0	0	0	0	0	33	6	2	121	73	14	36	13
mmu-miR-5119	18	0	0	0	0	0	47	0	7	5	11	8	0	0	2	8
mmu-miR-32-3p	0	0	0	0	0	0	0	0	23	0	9	83	64	0	35	51
mmu-miR-338-3p	0	0	0	0	0	126	0	0	2	0	3	24	22	2	23	36
mmu-miR-125b-1-3p	49	27	24	39	0	55	17	0	0	0	0	0	0	0	9	0
mmu-miR-362-5p	0	0	0	0	0	0	0	0	38	0	7	103	47	0	25	31
mmu-miR-23-5p	0	0	0	0	0	0	0	0	62	5	24	46	52	27	7	25
lsi-miR-81-3p	0	0	0	90	0	0	57	100	0	0	0	0	0	0	0	0
mmu-miR-218-5p	0	0	0	0	0	0	0	0	2	0	0	25	29	4	7	4
mmu-miR-26-3p	0	0	0	0	0	0	0	0	7	0	12	52	57	0	15	77
lsi-miR-9887-5p	0	0	11	0	0	0	17	23	25	0	7	39	33	17	11	7
mmu-miR-92a-1-5p	0	0	0	0	0	0	0	0	50	0	18	67	70	0	7	20
mmu-miR-34c-5p	0	0	0	0	0	0	0	0	6	0	0	36	19	11	139	15
mmu-miR-365-3p	0	0	19	0	36	0	0	0	4	0	3	63	26	9	17	19
mmu-miR-99-3p	0	0	0	0	0	0	0	0	10	0	0	50	34	15	52	62
lsi-miR-86-5p	0	0	0	0	0	77	0	139	0	0	0	0	0	0	2	3
lsi-miR-993-3p	0	0	0	0	0	0	95	75	0	0	0	0	0	23	0	6
mmu-miR-7667-3p	0	0	0	40	61	59	23	20	0	0	0	0	0	0	3	0
mmu-miR-211-5p	0	44	0	0	0	0	0	0	51	0	17	23	19	9	13	27
mmu-miR-1306-5p	0	0	0	0	0	69	0	0	29	0	9	21	22	10	9	14
lsi-miR-87-3p	0	0	0	114	0	44	0	47	0	0	0	0	0	0	0	6
mmu-miR-3963	0	0	7	0	0	0	0	0	0	0	0	4	0	0	8	10
mmu-miR-330-3p	0	32	0	0	0	106	0	0	10	0	8	22	0	0	8	16
lsi-miR-228-5p	0	0	0	66	0	26	20	77	0	0	0	0	0	0	0	0
mmu-miR-324-3p	0	0	0	0	0	0	0	0	19	0	12	37	58	15	20	26
mmu-miR-126-3p	13	0	50	0	0	54	0	0	10	0	2	2	12	4	0	5
mmu-miR-18-5p	0	0	0	0	0	0	0	0	3	0	5	72	17	7	52	29
mmu-miR-205-5p	0	42	39	0	0	63	0	23	0	0	0	8	0	0	0	0
mmu-miR-335-3p	0	24	0	0	0	0	43	0	13	0	0	30	19	6	28	8
mmu-miR-149-3p	7	0	0	36	57	9	23	44	0	0	0	0	0	0	0	0
mmu-miR-26a-2-3p	0	0	0	0	0	0	0	0	11	0	0	64	16	0	63	21
mmu-miR-331-3p	0	0	0	0	0	0	0	0	12	0	0	44	38	12	44	25
mmu-miR-330-5p	0	18	0	0	0	0	0	0	15	0	5	20	33	15	15	51
mmu-miR-3970	0	0	0	0	0	0	0	0	13	0	19	37	19	18	35	28
mmu-miR-29b-2-5p	0	0	0	0	0	0	0	0	54	0	16	36	34	5	4	15
lsi-miR-5866-3p	0	0	0	0	0	39	95	0	0	0	0	0	7	10	0	12
mmu-miR-1895	0	13	0	0	0	0	51	0	14	6	24	8	15	22	0	0
mmu-miR-341-3p	0	0	16	63	0	0	40	0	4	0	0	0	6	0	3	0
mmu-miR-219a-1-3p	0	0	0	0	41	0	0	0	0	0	15	34	15	3	35	19
mmu-miR-3470b	0	0	0	0	0	0	43	0	9	0	9	0	14	4	8	7
mmu-miR-25-5p	0	0	0	0	0	0	0	0	26	0	8	52	37	5	5	24
mmu-miR-340-3p	0	0	0	0	0	0	0	0	17	0	4	57	18	7	33	20
mmu-miR-204-5p	0	0	32	0	0	0	0	0	0	0	0	9	0	0	3	3
mmu-miR-16-2-3p	0	0	0	0	0	0	0	0	23	0	4	43	31	7	25	5
mmu-miR-210-5p	0	0	0	0	0	0	0	0	4	0	0	55	33	6	20	20
mmu-miR-152-3p	0	0	0	0	0	0	0	0	13	0	0	22	5	8	25	12
mmu-miR-129-5p	0	0	30	0	28	0	0	0	8	0	3	14	10	5	17	9
mmu-miR-18-3p	0	0	22	0	0	0	0	0	17	0	9	30	9	15	9	22
mmu-miR-298-5p	0	0	0	0	0	0	0	0	25	0	10	0	10	2	10	11
mmu-miR-150-3p	0	11	39	0	0	0	27	0	0	5	0	0	3	0	0	0
mmu-miR-215-3p	0	0	0	0	0	0	31	27	14	0	0	18	4	0	14	18
mmu-miR-1224-5p	0	0	0	0	0	103	0	0	0	0	0	0	0	0	0	0
mmu-miR-195-3p	0	0	0	0	0	0	0	0	0	0	5	2	10	0	13	3
mmu-miR-21b	0	0	0	0	0	0	0	0	0	0	0	35	10	0	56	17
mmu-miR-690	0	0	0	0	0	0	0	0	10	0	5	15	34	18	11	25
lsi-miR-8294-5p	0	17	0	0	0	24	29	0	5	0	4	0	0	7	0	0
mmu-miR-6395	0	0	29	47	0	0	0	0	2	0	0	5	0	0	9	4
mmu-let-7f-1-3p	0	0	0	0	0	0	0	0	4	0	4	51	19	0	32	5
mmu-miR-1306-3p	15	0	0	0	0	0	0	0	6	0	0	44	15	0	0	19
mmu-miR-365-1-5p	0	0	0	0	32	0	0	62	0	0	0	0	6	0	11	0
mmu-miR-3965	0	0	0	0	0	0	0	0	4	0	2	34	17	7	18	24
mmu-miR-26a-1-3p	0	0	0	0	0	0	0	0	5	0	0	39	7	8	21	24
mmu-miR-379-5p	0	0	0	0	0	0	0	0	18	0	0	0	13	0	0	0
mmu-miR-3473a	0	0	0	0	0	0	0	0	0	0	3	26	20	0	19	8
mmu-miR-1195	0	11	0	0	0	0	15	0	0	0	0	6	3	5	3	18
mmu-miR-199-5p	0	0	0	0	0	0	0	0	36	0	8	7	2	0	11	4
mmu-miR-32-5p	0	0	0	0	0	0	0	0	0	0	0	22	18	0	33	19
mmu-miR-3960	0	0	0	0	33	24	0	18	17	0	0	0	0	0	0	0
mmu-miR-33-5p	0	0	0	0	0	0	0	0	5	0	3	50	6	0	13	13
mmu-miR-301-5p	0	0	0	0	0	0	0	0	7	0	0	34	7	6	6	29
lsi-miR-5361-5p	0	0	0	0	0	0	62	26	0	0	0	0	0	0	0	0
mmu-miR-296-3p	0	0	0	0	0	0	0	19	0	0	0	0	0	0	0	20
mmu-miR-185-3p	0	0	0	0	0	0	0	0	3	0	8	27	2	2	14	29
mmu-miR-212-3p	0	0	0	0	0	0	0	0	3	0	0	35	21	4	5	0
mmu-miR-322-5p	0	0	0	0	0	0	0	0	18	0	6	26	22	0	3	6
mmu-miR-130-5p	0	0	0	0	0	0	0	0	11	0	5	20	16	4	19	5
mmu-miR-615-5p	0	0	0	0	0	0	0	0	0	0	0	0	0	0	0	0
mmu-let-7c-1-3p	0	0	0	0	0	0	0	0	3	0	0	22	8	13	17	14
mmu-miR-455-3p	0	0	0	0	0	0	0	0	7	0	0	0	0	0	0	0
mmu-miR-134-5p	0	0	0	0	0	68	0	0	5	0	0	0	0	0	0	0
mmu-miR-3470a	0	0	0	0	0	0	0	0	0	0	0	8	5	16	18	3
mmu-miR-323-3p	0	0	0	0	0	0	0	50	2	0	0	0	0	0	0	0
lsi-novel-1-3p	0	0	0	43	0	0	0	22	0	0	0	0	0	5	0	0
mmu-miR-190-5p	0	0	0	0	0	0	0	0	0	0	0	7	14	0	18	31
mmu-miR-8112	0	0	0	0	0	44	0	0	8	0	6	0	3	5	0	0
mmu-miR-16-1-3p	0	0	0	0	0	0	0	0	8	0	0	16	9	7	15	14
mmu-miR-21c	0	0	0	0	0	0	0	0	0	0	0	19	7	0	37	5
mmu-miR-672-5p	0	0	0	0	0	50	0	0	0	0	0	0	0	0	0	0
mmu-miR-1956	0	0	0	0	0	0	0	66	0	0	0	0	0	0	0	0
mmu-miR-350-5p	0	0	0	0	0	0	0	0	5	0	8	28	15	0	3	3
lsi-novel-2-5p	0	0	0	0	0	0	0	61	0	0	0	0	0	0	0	0
lsi-miR-5845-3p	0	0	0	0	0	0	0	53	0	0	0	0	0	6	0	0
mmu-miR-5106	0	0	0	0	0	0	0	0	4	15	0	8	0	0	15	17
lsi-miR-6717-5p	0	0	0	58	0	0	0	0	0	0	0	0	0	0	0	0
mmu-miR-6236	0	0	8	0	0	0	0	0	0	0	7	5	0	0	4	0
mmu-miR-181b-1-3p	0	0	0	0	0	0	0	0	8	0	0	20	15	0	12	0
mmu-miR-5099	0	0	0	0	0	0	0	0	22	0	0	4	0	0	27	0
lsi-bantam-3p	0	0	0	0	0	35	0	0	0	0	0	0	2	15	0	0
mmu-miR-212-5p	0	0	0	0	0	0	0	0	4	0	14	14	9	0	0	10
mmu-miR-7011-5p	0	0	0	0	0	51	0	0	0	0	0	0	0	0	0	0
mmu-miR-3064-5p	0	0	0	0	0	0	0	0	9	0	0	13	3	14	9	0
mmu-miR-486-3p	0	0	0	0	0	0	0	0	10	0	13	0	0	0	0	7
mmu-let-7i-3p	0	0	0	0	0	0	0	0	4	0	0	21	4	0	11	7
mmu-miR-1187	0	0	0	0	0	0	29	0	0	0	0	12	4	0	2	0
mmu-miR-331-5p	41	0	0	0	0	0	0	0	0	0	0	5	0	0	0	0
mmu-miR-429-3p	0	0	0	0	0	0	0	0	0	0	0	0	0	0	0	0
mmu-miR-6238	0	0	0	0	0	0	0	0	12	0	0	7	8	0	3	2
mmu-miR-300-3p	0	0	21	0	0	0	0	0	6	0	0	0	0	0	0	0
mmu-miR-5108	0	0	0	0	0	0	0	0	0	18	0	0	0	0	0	0
mmu-miR-132-5p	0	0	0	0	0	0	0	0	0	0	0	24	5	0	3	11
mmu-let-7g-3p	0	0	0	0	0	0	0	0	0	0	0	14	3	5	20	0
mmu-miR-652-5p	0	0	0	0	0	0	0	0	6	0	0	7	11	0	9	9
mmu-miR-503-3p	0	0	0	0	0	25	0	0	0	0	0	0	0	0	0	0
mmu-miR-181c-3p	0	0	0	0	0	0	0	0	0	0	0	6	0	0	10	0
mmu-miR-222-5p	0	0	0	0	0	0	0	0	3	0	0	14	0	6	17	0
mmu-miR-501-5p	0	0	0	0	0	0	0	0	3	0	2	12	10	0	5	7
mmu-miR-582-3p	0	0	0	0	0	0	0	0	0	0	0	0	5	0	17	0
mmu-miR-144-3p	0	0	0	38	0	0	0	0	0	0	0	0	0	0	0	0
mmu-miR-497-5p	0	0	0	0	0	0	0	0	6	0	0	19	4	0	9	0
lsi-miR-133-3p	0	0	0	0	0	0	0	0	0	0	0	0	0	0	0	0
mmu-miR-6937-5p	0	0	0	0	0	25	0	0	0	0	7	0	0	0	5	0
mmu-miR-1247-5p	0	0	0	0	0	0	0	0	0	0	0	0	0	0	0	0
mmu-miR-299-3p	0	0	0	0	0	0	0	0	8	0	0	0	0	0	0	0
mmu-miR-744-3p	0	0	0	0	0	0	0	0	5	0	0	12	4	0	11	3
mmu-miR-671-5p	0	0	0	0	0	0	0	0	8	0	0	13	3	0	4	6
mmu-miR-214-3p	0	0	0	0	0	0	0	0	0	0	0	0	0	0	0	0
mmu-miR-93-3p	0	0	0	0	0	0	0	0	5	0	0	8	0	0	0	0
mmu-miR-7211-3p	0	0	0	0	0	0	0	0	0	0	0	0	0	0	0	0
mmu-miR-493-5p	0	0	0	0	0	0	0	0	7	0	0	0	0	0	3	0
mmu-miR-29-5p	0	0	0	0	0	0	0	0	0	0	0	17	5	0	0	8
mmu-miR-7669-3p	0	0	0	23	0	0	0	0	0	0	0	0	0	0	0	0
mmu-miR-6374	0	0	0	0	0	0	0	0	5	0	0	0	0	0	0	10
mmu-miR-872-3p	0	0	0	0	0	0	0	0	0	0	3	2	13	0	6	4
mmu-miR-3065-5p	0	0	0	0	0	0	0	0	0	0	0	9	4	0	14	0
mmu-miR-767	0	0	0	0	0	0	0	0	0	0	0	0	0	0	0	0
mmu-miR-98-3p	0	0	0	0	0	0	0	0	0	0	0	18	9	0	0	0
mmu-miR-666-3p	0	0	0	0	0	0	0	0	0	0	0	0	0	0	0	0
mmu-miR-6981-5p	0	0	0	23	0	0	0	0	0	0	0	0	3	0	0	0
mmu-miR-3082-5p	0	0	0	0	0	0	0	0	3	0	0	13	0	0	3	6
mmu-miR-3102-3p	0	0	0	0	0	0	0	0	0	0	0	0	0	0	0	0
mmu-miR-433-3p	0	0	0	0	0	0	0	0	3	0	0	0	0	0	0	0
mmu-miR-152-5p	0	0	0	0	0	0	0	0	0	0	0	0	0	0	0	0
mmu-miR-382-3p	0	0	0	0	0	0	0	0	0	0	0	0	0	0	0	2
mmu-miR-615-3p	0	0	0	0	0	0	0	0	2	0	0	0	0	0	0	0
mmu-miR-543-3p	0	0	0	0	0	0	0	0	0	0	0	0	0	0	0	0
mmu-miR-673-3p	0	0	0	0	0	0	0	0	0	0	0	0	0	0	0	6
mmu-miR-7046-3p	0	0	0	0	0	22	0	0	0	0	0	0	0	0	0	0
lsi-miR-5594-3p	0	0	0	21	0	0	0	0	0	0	0	0	0	0	0	0
mmu-miR-101-5p	0	0	0	0	0	0	0	0	7	0	0	0	5	0	9	0
mmu-miR-412-5p	0	0	0	0	0	0	0	0	3	3	4	7	0	4	0	0
mmu-miR-6966-5p	0	0	0	0	0	0	21	0	0	0	0	0	0	0	0	0
mmu-miR-708-3p	0	0	0	0	0	0	0	0	0	0	0	0	0	0	0	0
mmu-miR-141-5p	0	0	0	0	0	0	0	0	0	5	0	0	0	0	0	0
mmu-miR-200-5p	0	0	0	0	0	20	0	0	0	0	0	0	0	0	0	0
mmu-miR-381-3p	0	0	0	0	0	0	0	0	0	0	0	0	0	0	4	5
mmu-miR-144-5p	0	0	0	0	0	0	0	0	0	0	0	7	0	0	12	0
mmu-miR-29c-5p	0	0	0	0	0	0	0	0	0	0	8	4	0	0	2	5
mmu-miR-491-5p	0	0	0	0	0	0	0	0	8	0	0	8	0	0	3	0
mmu-miR-673-5p	0	0	0	0	0	0	0	0	0	0	0	0	0	0	0	0
mmu-miR-770-3p	0	0	0	0	0	0	0	0	5	0	0	0	0	0	0	0
mmu-miR-33-3p	0	0	0	0	0	0	0	0	0	0	0	12	0	0	0	6
mmu-miR-370-3p	0	0	0	0	0	0	0	0	0	0	0	0	0	0	0	0
mmu-miR-5130	0	0	0	0	0	0	0	0	12	0	0	4	0	0	0	2
mmu-miR-1949	0	0	0	0	0	0	0	0	0	0	3	6	4	0	0	3
mmu-miR-296-5p	0	0	0	0	0	0	0	0	0	0	0	0	0	0	0	0
mmu-miR-34-3p	0	0	0	0	0	0	0	0	3	0	0	9	0	0	0	4
mmu-miR-483-5p	0	16	0	0	0	0	0	0	0	0	0	0	0	0	0	0
mmu-miR-582-5p	0	0	0	0	0	0	0	0	0	0	0	16	0	0	0	0
mmu-miR-6516-3p	0	0	0	0	0	0	0	0	6	0	0	0	8	0	0	2
mmu-miR-187-3p	0	0	0	0	0	0	0	0	0	0	0	6	0	0	9	0
mmu-miR-3964	0	0	0	0	0	0	0	0	0	0	0	13	0	0	0	2
mmu-miR-6239	0	0	0	0	15	0	0	0	0	0	0	0	0	0	0	0
mmu-miR-6412	0	0	0	0	0	0	0	0	0	0	0	0	0	6	3	6
lsi-miR-2c-3p	0	0	0	0	0	0	0	0	0	0	0	0	0	0	3	11
mmu-miR-28b	0	0	0	0	0	0	0	0	4	0	0	7	0	0	3	0
mmu-miR-337-5p	0	0	0	0	0	0	0	0	4	0	0	0	10	0	0	0
mmu-miR-3967	0	0	0	0	0	0	0	0	0	0	0	3	0	0	8	3
mmu-miR-9-3p	0	0	0	0	0	0	0	0	0	0	0	12	2	0	0	0
lsi-miR-5357-3p	0	0	0	0	0	0	0	0	0	0	0	0	0	0	0	0
mmu-miR-182-3p	0	0	0	0	0	0	0	0	0	0	0	0	13	0	0	0
mmu-miR-369-3p	0	0	0	0	0	0	0	0	7	0	0	2	4	0	0	0
mmu-miR-214-5p	0	0	0	0	0	0	0	0	0	0	0	0	0	0	0	0
mmu-miR-6957-3p	0	0	0	0	0	0	0	0	0	0	0	0	0	0	0	0
mmu-miR-8117	0	0	0	0	0	0	0	0	4	0	0	0	0	0	3	0
lsi-miR-1-5p	0	0	0	0	0	0	0	0	0	0	0	0	0	6	0	5
mmu-miR-145-3p	0	0	11	0	0	0	0	0	0	0	0	0	0	0	0	0
mmu-miR-24-1-5p	0	0	0	0	0	0	0	0	0	0	0	4	5	0	0	2
mmu-miR-7056-5p	0	0	0	0	0	0	0	0	0	0	0	8	0	0	0	3
mmu-miR-203-5p	0	0	0	0	0	0	0	0	0	0	0	10	0	0	0	0
mmu-miR-3065-3p	0	0	0	0	0	0	0	0	0	0	0	0	10	0	0	0
mmu-miR-431-5p	0	0	10	0	0	0	0	0	0	0	0	0	0	0	0	0
mmu-miR-5124a	0	0	0	0	0	0	0	0	6	0	0	0	0	0	4	0
mmu-miR-10-3p	0	0	0	0	0	0	0	0	0	0	0	0	3	0	0	0
mmu-miR-1970	0	0	0	0	0	0	0	0	0	0	0	9	0	0	0	0
mmu-miR-1983	0	0	0	0	0	0	0	0	0	0	0	4	0	0	5	0
mmu-miR-19b-1-5p	0	0	0	0	0	0	0	0	0	0	0	9	0	0	0	0
mmu-miR-539-5p	0	0	0	0	0	0	0	0	0	0	0	0	0	0	0	0
mmu-let-7k	0	0	0	0	0	0	0	0	0	0	0	0	2	0	6	0
mmu-miR-188-5p	0	0	0	0	0	0	0	0	0	0	0	8	0	0	0	0
mmu-miR-762	0	0	0	0	0	0	0	0	0	0	0	0	0	0	0	8
mmu-miR-219-5p	0	0	0	0	0	0	0	0	0	0	0	2	0	0	0	5
mmu-miR-221-5p	0	0	0	0	0	0	0	0	0	0	0	7	0	0	0	0
mmu-miR-3064-3p	0	0	0	0	0	0	0	0	2	0	0	3	0	0	2	0
mmu-miR-30f	0	0	0	0	0	0	0	0	0	0	2	0	2	0	0	3
mmu-miR-335-5p	0	0	0	0	0	0	0	0	0	0	0	2	3	0	2	0
mmu-miR-5100	0	0	0	0	0	0	0	0	0	0	0	7	0	0	0	0
mmu-miR-5112	0	0	0	0	0	0	0	0	7	0	0	0	0	0	0	0
mmu-miR-7044-5p	0	0	0	0	0	0	0	0	0	0	0	0	0	0	0	7
mmu-miR-7684-3p	0	0	0	0	0	0	0	0	0	0	0	0	7	0	0	0
mmu-miR-124-3p	0	0	0	0	0	0	0	0	0	0	0	0	0	0	0	6
mmu-miR-411-3p	0	0	0	0	0	0	0	0	6	0	0	0	0	0	0	0
mmu-miR-6902-3p	0	0	0	0	0	0	0	0	0	0	0	0	0	0	0	6
mmu-miR-6958-5p	0	0	0	0	0	0	0	0	6	0	0	0	0	0	0	0
lsi-lin-4-5p	0	0	0	0	0	0	0	0	0	0	0	3	0	2	0	0
lsi-miR-265-3p	0	0	0	0	0	0	0	0	0	0	0	0	0	0	0	5
lsi-miR-8319-3p	0	0	0	0	0	0	0	0	0	0	0	0	0	0	0	5
lsi-novel-41-3p	0	0	0	0	0	0	0	0	0	0	0	0	5	0	0	0
mmu-miR-149-5p	0	0	0	0	0	0	0	0	0	0	0	5	0	0	0	0
mmu-miR-153-3p	0	0	0	0	0	0	0	0	5	0	0	0	0	0	0	0
mmu-miR-219c-3p	0	0	0	0	0	0	0	0	0	0	0	0	0	5	0	0
mmu-miR-34c-3p	0	0	0	0	0	0	0	0	0	0	0	0	0	0	5	0
mmu-miR-431-3p	0	0	0	0	0	0	0	0	5	0	0	0	0	0	0	0
mmu-miR-467h	0	0	0	0	0	0	0	0	0	0	0	0	5	0	0	0
mmu-miR-505-5p	0	0	0	0	0	0	0	0	0	0	0	0	5	0	0	0
mmu-miR-669d-5p	0	0	0	0	0	0	0	0	0	0	0	0	5	0	0	0
mmu-miR-669l-5p	0	0	0	0	0	0	0	0	0	0	0	0	5	0	0	0
mmu-miR-338-5p	0	0	0	0	0	0	0	0	0	0	0	0	4	0	0	0
mmu-miR-384-5p	0	0	0	0	0	0	0	0	0	0	0	0	0	0	0	4
mmu-miR-410-3p	0	0	0	0	0	0	0	0	0	0	0	0	0	0	0	4
mmu-miR-466c-5p	0	0	0	0	0	0	0	0	0	0	0	0	0	0	0	4
mmu-miR-487-3p	0	0	0	0	0	0	0	0	0	0	0	0	4	0	0	0
mmu-miR-708-5p	0	0	0	0	0	0	0	0	0	0	0	0	0	0	4	0
mmu-miR-7232-5p	0	0	0	0	0	0	0	0	0	0	0	4	0	0	0	0
lsi-miR-240-3p	0	0	0	0	0	0	0	0	0	0	0	0	0	3	0	0
mmu-miR-125-3p	0	0	0	0	0	0	0	0	3	0	0	0	0	0	0	0
mmu-miR-139-3p	0	0	0	0	0	0	0	0	0	0	0	0	0	0	3	0
mmu-miR-181b-2-3p	0	0	0	0	0	0	0	0	0	0	0	0	3	0	0	0
mmu-miR-298-3p	0	0	0	0	0	0	0	0	0	0	0	0	3	0	0	0
mmu-miR-326-5p	0	0	0	0	0	0	0	0	3	0	0	0	0	0	0	0
mmu-miR-500-5p	0	0	0	0	0	0	0	0	0	0	0	0	3	0	0	0
mmu-miR-669c-3p	0	0	0	0	0	0	0	0	0	0	0	3	0	0	0	0
mmu-miR-7014-5p	0	0	0	0	0	0	0	0	0	0	0	0	0	0	0	0
mmu-miR-8101	0	0	0	0	0	0	0	0	3	0	0	0	0	0	0	0
mmu-miR-1298-5p	0	0	0	0	0	0	0	0	0	0	0	2	0	0	0	0
mmu-miR-186-3p	0	0	0	0	0	0	0	0	0	0	0	2	0	0	0	0
mmu-miR-1961	0	0	0	0	0	0	0	0	2	0	0	0	0	0	0	0
mmu-miR-208-5p	0	0	0	0	0	0	0	0	0	0	0	2	0	0	0	0
mmu-miR-216-5p	0	0	0	0	0	0	0	0	0	0	0	0	2	0	0	0
mmu-miR-320-5p	0	0	0	0	0	0	0	0	0	0	0	0	0	0	2	0
mmu-miR-322-3p	0	0	0	0	0	0	0	0	2	0	0	0	0	0	0	0
mmu-miR-329-5p	0	0	0	0	0	0	0	0	0	0	0	0	2	0	0	0
mmu-miR-3971	0	0	0	0	0	0	0	0	0	0	0	0	0	0	0	0
mmu-miR-497b	0	0	0	0	0	0	0	0	0	0	0	2	0	0	0	0
mmu-miR-5129-5p	0	0	0	0	0	0	0	0	0	0	0	0	0	2	0	0
mmu-miR-540-3p	0	0	0	0	0	0	0	0	2	0	0	0	0	0	0	0
mmu-miR-6377	0	0	0	0	0	0	2	0	0	0	0	0	0	0	0	0
mmu-miR-8095	0	0	0	0	0	0	0	0	0	0	0	0	2	0	0	0
mmu-miR-8099	0	0	0	0	0	0	0	0	0	2	0	0	0	0	0	0
lsi-miR-10031e-3p	0	0	0	0	0	0	0	0	0	0	0	0	0	0	0	0
lsi-miR-10039-3p	0	0	0	0	0	0	0	0	0	0	0	0	0	0	0	0
lsi-miR-10137-3p	0	0	0	0	0	0	0	0	0	0	0	0	0	0	0	0
lsi-miR-1175-3p	0	0	0	0	0	0	0	0	0	0	0	0	0	0	0	0
lsi-miR-153-5p	0	0	0	0	0	0	0	0	0	0	0	0	0	0	0	0
lsi-miR-1822-3p	0	0	0	0	0	0	0	0	0	0	0	0	0	0	0	0
lsi-miR-234-3p	0	0	0	0	0	0	0	0	0	0	0	0	0	0	0	0
lsi-miR-236-1-3p	0	0	0	0	0	0	0	0	0	0	0	0	0	0	0	0
lsi-miR-236-2-3p	0	0	0	0	0	0	0	0	0	0	0	0	0	0	0	0
lsi-miR-239-5p	0	0	0	0	0	0	0	0	0	0	0	0	0	0	0	0
lsi-miR-2-3p	0	0	0	0	0	0	0	0	0	0	0	0	0	0	0	0
lsi-miR-250-5p	0	0	0	0	0	0	0	0	0	0	0	0	0	0	0	0
lsi-miR-252-5p	0	0	0	0	0	0	0	0	0	0	0	0	0	0	0	0
lsi-miR-2-5p	0	0	0	0	0	0	0	0	0	0	0	0	0	0	0	0
lsi-miR-279-3p	0	0	0	0	0	0	0	0	0	0	0	0	0	0	0	0
lsi-miR-281-3p	0	0	0	0	0	0	0	0	0	0	0	0	0	0	0	0
lsi-miR-283-3p	0	0	0	0	0	0	0	0	0	0	0	0	0	0	0	0
lsi-miR-307-5p	0	0	0	0	0	0	0	0	0	0	0	0	0	0	0	0
lsi-miR-36-5p	0	0	0	0	0	0	0	0	0	0	0	0	0	0	0	0
lsi-miR-36a-1-5p	0	0	0	0	0	0	0	0	0	0	0	0	0	0	0	0
lsi-miR-36a-2-5p	0	0	0	0	0	0	0	0	0	0	0	0	0	0	0	0
lsi-miR-39-3p	0	0	0	0	0	0	0	0	0	0	0	0	0	0	0	0
lsi-miR-45-3p	0	0	0	0	0	0	0	0	0	0	0	0	0	0	0	0
lsi-miR-49-3p	0	0	0	0	0	0	0	0	0	0	0	0	0	0	0	0
lsi-miR-5348-3p	0	0	0	0	0	0	0	0	0	0	0	0	0	0	0	0
lsi-miR-5360-5p	0	0	0	0	0	0	0	0	0	0	0	0	0	0	0	0
lsi-miR-5363-5p	0	0	0	0	0	0	0	0	0	0	0	0	0	0	0	0
lsi-miR-5364-3p	0	0	0	0	0	0	0	0	0	0	0	0	0	0	0	0
lsi-miR-5365-3p	0	0	0	0	0	0	0	0	0	0	0	0	0	0	0	0
lsi-miR-5366-3p	0	0	0	0	0	0	0	0	0	0	0	0	0	0	0	0
lsi-miR-57-5p	0	0	0	0	0	0	0	0	0	0	0	0	0	0	0	0
lsi-miR-5838-3p	0	0	0	0	0	0	0	0	0	0	0	0	0	0	0	0
lsi-miR-5843-5p	0	0	0	0	0	0	0	0	0	0	0	0	0	0	0	0
lsi-miR-5855-3p	0	0	0	0	0	0	0	0	0	0	0	0	0	0	0	0
lsi-miR-5924-3p	0	0	0	0	0	0	0	0	0	0	0	0	0	0	0	0
lsi-miR-60-3p	0	0	0	0	0	0	0	0	0	0	0	0	0	0	0	0
lsi-miR-749-5p	0	0	0	0	0	0	0	0	0	0	0	0	0	0	0	0
lsi-miR-750-3p	0	0	0	0	0	0	0	0	0	0	0	0	0	0	0	0
lsi-miR-8308-3p	0	0	0	0	0	0	0	0	0	0	0	0	0	0	0	0
lsi-miR-83-3p	0	0	0	0	0	0	0	0	0	0	0	0	0	0	0	0
lsi-miR-84-1-5p	0	0	0	0	0	0	0	0	0	0	0	0	0	0	0	0
lsi-miR-86-3p	0	0	0	0	0	0	0	0	0	0	0	0	0	0	0	0
lsi-miR-8805-5p	0	0	0	0	0	0	0	0	0	0	0	0	0	0	0	0
lsi-miR-9-3p	0	0	0	0	0	0	0	0	0	0	0	0	0	0	0	0
lsi-novel-11-3p	0	0	0	0	0	0	0	0	0	0	0	0	0	0	0	0
lsi-novel-12-5p	0	0	0	0	0	0	0	0	0	0	0	0	0	0	0	0
lsi-novel-13-3p	0	0	0	0	0	0	0	0	0	0	0	0	0	0	0	0
lsi-novel-14-3p	0	0	0	0	0	0	0	0	0	0	0	0	0	0	0	0
lsi-novel-15-3p	0	0	0	0	0	0	0	0	0	0	0	0	0	0	0	0
lsi-novel-16-5p	0	0	0	0	0	0	0	0	0	0	0	0	0	0	0	0
lsi-novel-17-3p	0	0	0	0	0	0	0	0	0	0	0	0	0	0	0	0
lsi-novel-18-3p	0	0	0	0	0	0	0	0	0	0	0	0	0	0	0	0
lsi-novel-19-3p	0	0	0	0	0	0	0	0	0	0	0	0	0	0	0	0
lsi-novel-20-3p	0	0	0	0	0	0	0	0	0	0	0	0	0	0	0	0
lsi-novel-21-3p	0	0	0	0	0	0	0	0	0	0	0	0	0	0	0	0
lsi-novel-23-3p	0	0	0	0	0	0	0	0	0	0	0	0	0	0	0	0
lsi-novel-24-3p	0	0	0	0	0	0	0	0	0	0	0	0	0	0	0	0
lsi-novel-25-3p	0	0	0	0	0	0	0	0	0	0	0	0	0	0	0	0
lsi-novel-26-3p	0	0	0	0	0	0	0	0	0	0	0	0	0	0	0	0
lsi-novel-28-3p	0	0	0	0	0	0	0	0	0	0	0	0	0	0	0	0
lsi-novel-30-3p	0	0	0	0	0	0	0	0	0	0	0	0	0	0	0	0
lsi-novel-32-3p	0	0	0	0	0	0	0	0	0	0	0	0	0	0	0	0
lsi-novel-33-5p	0	0	0	0	0	0	0	0	0	0	0	0	0	0	0	0
lsi-novel-35-3p	0	0	0	0	0	0	0	0	0	0	0	0	0	0	0	0
lsi-novel-36-3p	0	0	0	0	0	0	0	0	0	0	0	0	0	0	0	0
lsi-novel-38-5p	0	0	0	0	0	0	0	0	0	0	0	0	0	0	0	0
lsi-novel-39-3p	0	0	0	0	0	0	0	0	0	0	0	0	0	0	0	0
lsi-novel-42-3p	0	0	0	0	0	0	0	0	0	0	0	0	0	0	0	0
lsi-novel-44-3p	0	0	0	0	0	0	0	0	0	0	0	0	0	0	0	0
lsi-novel-46-5p	0	0	0	0	0	0	0	0	0	0	0	0	0	0	0	0
lsi-novel-47-3p	0	0	0	0	0	0	0	0	0	0	0	0	0	0	0	0
lsi-novel-48-3p	0	0	0	0	0	0	0	0	0	0	0	0	0	0	0	0
lsi-novel-49-3p	0	0	0	0	0	0	0	0	0	0	0	0	0	0	0	0
lsi-novel-50-3p	0	0	0	0	0	0	0	0	0	0	0	0	0	0	0	0
lsi-novel-51-5p	0	0	0	0	0	0	0	0	0	0	0	0	0	0	0	0
lsi-novel-52-3p	0	0	0	0	0	0	0	0	0	0	0	0	0	0	0	0
lsi-novel-53-3p	0	0	0	0	0	0	0	0	0	0	0	0	0	0	0	0
lsi-novel-54-5p	0	0	0	0	0	0	0	0	0	0	0	0	0	0	0	0
lsi-novel-55-3p	0	0	0	0	0	0	0	0	0	0	0	0	0	0	0	0
lsi-novel-5-5p	0	0	0	0	0	0	0	0	0	0	0	0	0	0	0	0
lsi-novel-8-3p	0	0	0	0	0	0	0	0	0	0	0	0	0	0	0	0
lsi-novel-9-3p	0	0	0	0	0	0	0	0	0	0	0	0	0	0	0	0
mmu-let-7a-2-3p	0	0	0	0	0	0	0	0	0	0	0	0	0	0	0	0
mmu-let-7e-3p	0	0	0	0	0	0	0	0	0	0	0	0	0	0	0	0
mmu-miR-100-3p	0	0	0	0	0	0	0	0	0	0	0	0	0	0	0	0
mmu-miR-103-1-5p	0	0	0	0	0	0	0	0	0	0	0	0	0	0	0	0
mmu-miR-103-2-5p	0	0	0	0	0	0	0	0	0	0	0	0	0	0	0	0
mmu-miR-105	0	0	0	0	0	0	0	0	0	0	0	0	0	0	0	0
mmu-miR-107-5p	0	0	0	0	0	0	0	0	0	0	0	0	0	0	0	0
mmu-miR-1188-3p	0	0	0	0	0	0	0	0	0	0	0	0	0	0	0	0
mmu-miR-1188-5p	0	0	0	0	0	0	0	0	0	0	0	0	0	0	0	0
mmu-miR-1190	0	0	0	0	0	0	0	0	0	0	0	0	0	0	0	0
mmu-miR-1191-3p	0	0	0	0	0	0	0	0	0	0	0	0	0	0	0	0
mmu-miR-1191-5p	0	0	0	0	0	0	0	0	0	0	0	0	0	0	0	0
mmu-miR-1191a	0	0	0	0	0	0	0	0	0	0	0	0	0	0	0	0
mmu-miR-1192	0	0	0	0	0	0	0	0	0	0	0	0	0	0	0	0
mmu-miR-1193-3p	0	0	0	0	0	0	0	0	0	0	0	0	0	0	0	0
mmu-miR-1193-5p	0	0	0	0	0	0	0	0	0	0	0	0	0	0	0	0
mmu-miR-1194	0	0	0	0	0	0	0	0	0	0	0	0	0	0	0	0
mmu-miR-1197-3p	0	0	0	0	0	0	0	0	0	0	0	0	0	0	0	0
mmu-miR-1197-5p	0	0	0	0	0	0	0	0	0	0	0	0	0	0	0	0
mmu-miR-1198-3p	0	0	0	0	0	0	0	0	0	0	0	0	0	0	0	0
mmu-miR-1198-5p	0	0	0	0	0	0	0	0	0	0	0	0	0	0	0	0
mmu-miR-1199-3p	0	0	0	0	0	0	0	0	0	0	0	0	0	0	0	0
mmu-miR-1199-5p	0	0	0	0	0	0	0	0	0	0	0	0	0	0	0	0
mmu-miR-12178-3p	0	0	0	0	0	0	0	0	0	0	0	0	0	0	0	0
mmu-miR-12178-5p	0	0	0	0	0	0	0	0	0	0	0	0	0	0	0	0
mmu-miR-12179-5p	0	0	0	0	0	0	0	0	0	0	0	0	0	0	0	0
mmu-miR-12180-3p	0	0	0	0	0	0	0	0	0	0	0	0	0	0	0	0
mmu-miR-12181-3p	0	0	0	0	0	0	0	0	0	0	0	0	0	0	0	0
mmu-miR-12181-5p	0	0	0	0	0	0	0	0	0	0	0	0	0	0	0	0
mmu-miR-12182-3p	0	0	0	0	0	0	0	0	0	0	0	0	0	0	0	0
mmu-miR-12182-5p	0	0	0	0	0	0	0	0	0	0	0	0	0	0	0	0
mmu-miR-12183-5p	0	0	0	0	0	0	0	0	0	0	0	0	0	0	0	0
mmu-miR-12184-3p	0	0	0	0	0	0	0	0	0	0	0	0	0	0	0	0
mmu-miR-12184-5p	0	0	0	0	0	0	0	0	0	0	0	0	0	0	0	0
mmu-miR-12185-3p	0	0	0	0	0	0	0	0	0	0	0	0	0	0	0	0
mmu-miR-12185-5p	0	0	0	0	0	0	0	0	0	0	0	0	0	0	0	0
mmu-miR-12186-3p	0	0	0	0	0	0	0	0	0	0	0	0	0	0	0	0
mmu-miR-12186-5p	0	0	0	0	0	0	0	0	0	0	0	0	0	0	0	0
mmu-miR-12187-3p	0	0	0	0	0	0	0	0	0	0	0	0	0	0	0	0
mmu-miR-12187-5p	0	0	0	0	0	0	0	0	0	0	0	0	0	0	0	0
mmu-miR-12188-3p	0	0	0	0	0	0	0	0	0	0	0	0	0	0	0	0
mmu-miR-12188-5p	0	0	0	0	0	0	0	0	0	0	0	0	0	0	0	0
mmu-miR-12189-3p	0	0	0	0	0	0	0	0	0	0	0	0	0	0	0	0
mmu-miR-12190-3p	0	0	0	0	0	0	0	0	0	0	0	0	0	0	0	0
mmu-miR-12191-3p	0	0	0	0	0	0	0	0	0	0	0	0	0	0	0	0
mmu-miR-12191-5p	0	0	0	0	0	0	0	0	0	0	0	0	0	0	0	0
mmu-miR-12192-5p	0	0	0	0	0	0	0	0	0	0	0	0	0	0	0	0
mmu-miR-12193-3p	0	0	0	0	0	0	0	0	0	0	0	0	0	0	0	0
mmu-miR-12193-5p	0	0	0	0	0	0	0	0	0	0	0	0	0	0	0	0
mmu-miR-12194-3p	0	0	0	0	0	0	0	0	0	0	0	0	0	0	0	0
mmu-miR-12195-3p	0	0	0	0	0	0	0	0	0	0	0	0	0	0	0	0
mmu-miR-12195-5p	0	0	0	0	0	0	0	0	0	0	0	0	0	0	0	0
mmu-miR-12196-3p	0	0	0	0	0	0	0	0	0	0	0	0	0	0	0	0
mmu-miR-12196-5p	0	0	0	0	0	0	0	0	0	0	0	0	0	0	0	0
mmu-miR-12197-3p	0	0	0	0	0	0	0	0	0	0	0	0	0	0	0	0
mmu-miR-12198-3p	0	0	0	0	0	0	0	0	0	0	0	0	0	0	0	0
mmu-miR-12199-3p	0	0	0	0	0	0	0	0	0	0	0	0	0	0	0	0
mmu-miR-12200-3p	0	0	0	0	0	0	0	0	0	0	0	0	0	0	0	0
mmu-miR-12200-5p	0	0	0	0	0	0	0	0	0	0	0	0	0	0	0	0
mmu-miR-12201-3p	0	0	0	0	0	0	0	0	0	0	0	0	0	0	0	0
mmu-miR-12201-5p	0	0	0	0	0	0	0	0	0	0	0	0	0	0	0	0
mmu-miR-12202-3p	0	0	0	0	0	0	0	0	0	0	0	0	0	0	0	0
mmu-miR-12202-5p	0	0	0	0	0	0	0	0	0	0	0	0	0	0	0	0
mmu-miR-12203-3p	0	0	0	0	0	0	0	0	0	0	0	0	0	0	0	0
mmu-miR-12203-5p	0	0	0	0	0	0	0	0	0	0	0	0	0	0	0	0
mmu-miR-12204-5p	0	0	0	0	0	0	0	0	0	0	0	0	0	0	0	0
mmu-miR-12205-3p	0	0	0	0	0	0	0	0	0	0	0	0	0	0	0	0
mmu-miR-12205-5p	0	0	0	0	0	0	0	0	0	0	0	0	0	0	0	0
mmu-miR-12206-5p	0	0	0	0	0	0	0	0	0	0	0	0	0	0	0	0
mmu-miR-122-3p	0	0	0	0	0	0	0	0	0	0	0	0	0	0	0	0
mmu-miR-1224-3p	0	0	0	0	0	0	0	0	0	0	0	0	0	0	0	0
mmu-miR-1231-3p	0	0	0	0	0	0	0	0	0	0	0	0	0	0	0	0
mmu-miR-1231-5p	0	0	0	0	0	0	0	0	0	0	0	0	0	0	0	0
mmu-miR-124-5p	0	0	0	0	0	0	0	0	0	0	0	0	0	0	0	0
mmu-miR-1247-3p	0	0	0	0	0	0	0	0	0	0	0	0	0	0	0	0
mmu-miR-1249-5p	0	0	0	0	0	0	0	0	0	0	0	0	0	0	0	0
mmu-miR-1251-3p	0	0	0	0	0	0	0	0	0	0	0	0	0	0	0	0
mmu-miR-1251-5p	0	0	0	0	0	0	0	0	0	0	0	0	0	0	0	0
mmu-miR-1258-3p	0	0	0	0	0	0	0	0	0	0	0	0	0	0	0	0
mmu-miR-1258-5p	0	0	0	0	0	0	0	0	0	0	0	0	0	0	0	0
mmu-miR-1264-3p	0	0	0	0	0	0	0	0	0	0	0	0	0	0	0	0
mmu-miR-1264-5p	0	0	0	0	0	0	0	0	0	0	0	0	0	0	0	0
mmu-miR-1271-3p	0	0	0	0	0	0	0	0	0	0	0	0	0	0	0	0
mmu-miR-127-5p	0	0	0	0	0	0	0	0	0	0	0	0	0	0	0	0
mmu-miR-128-2-5p	0	0	0	0	0	0	0	0	0	0	0	0	0	0	0	0
mmu-miR-1291	0	0	0	0	0	0	0	0	0	0	0	0	0	0	0	0
mmu-miR-129-1-3p	0	0	0	0	0	0	0	0	0	0	0	0	0	0	0	0
mmu-miR-129-2-3p	0	0	0	0	0	0	0	0	0	0	0	0	0	0	0	0
mmu-miR-129-3p	0	0	0	0	0	0	0	0	0	0	0	0	0	0	0	0
mmu-miR-1298-3p	0	0	0	0	0	0	0	0	0	0	0	0	0	0	0	0
mmu-miR-130c	0	0	0	0	0	0	0	0	0	0	0	0	0	0	0	0
mmu-miR-133-5p	0	0	0	0	0	0	0	0	0	0	0	0	0	0	0	0
mmu-miR-133c	0	0	0	0	0	0	0	0	0	0	0	0	0	0	0	0
mmu-miR-134-3p	0	0	0	0	0	0	0	0	0	0	0	0	0	0	0	0
mmu-miR-135-3p	0	0	0	0	0	0	0	0	0	0	0	0	0	0	0	0
mmu-miR-135-5p	0	0	0	0	0	0	0	0	0	0	0	0	0	0	0	0
mmu-miR-135a-1-3p	0	0	0	0	0	0	0	0	0	0	0	0	0	0	0	0
mmu-miR-135a-2-3p	0	0	0	0	0	0	0	0	0	0	0	0	0	0	0	0
mmu-miR-136-3p	0	0	0	0	0	0	0	0	0	0	0	0	0	0	0	0
mmu-miR-136-5p	0	0	0	0	0	0	0	0	0	0	0	0	0	0	0	0
mmu-miR-137-3p	0	0	0	0	0	0	0	0	0	0	0	0	0	0	0	0
mmu-miR-137-5p	0	0	0	0	0	0	0	0	0	0	0	0	0	0	0	0
mmu-miR-138-1-3p	0	0	0	0	0	0	0	0	0	0	0	0	0	0	0	0
mmu-miR-138-2-3p	0	0	0	0	0	0	0	0	0	0	0	0	0	0	0	0
mmu-miR-138-5p	0	0	0	0	0	0	0	0	0	0	0	0	0	0	0	0
mmu-miR-142b	0	0	0	0	0	0	0	0	0	0	0	0	0	0	0	0
mmu-miR-143-5p	0	0	0	0	0	0	0	0	0	0	0	0	0	0	0	0
mmu-miR-145b	0	0	0	0	0	0	0	0	0	0	0	0	0	0	0	0
mmu-miR-153-5p	0	0	0	0	0	0	0	0	0	0	0	0	0	0	0	0
mmu-miR-154-3p	0	0	0	0	0	0	0	0	0	0	0	0	0	0	0	0
mmu-miR-154-5p	0	0	0	0	0	0	0	0	0	0	0	0	0	0	0	0
mmu-miR-155-3p	0	0	0	0	0	0	0	0	0	0	0	0	0	0	0	0
mmu-miR-1-5p	0	0	0	0	0	0	0	0	0	0	0	0	0	0	0	0
mmu-miR-1668	0	0	0	0	0	0	0	0	0	0	0	0	0	0	0	0
mmu-miR-181d-3p	0	0	0	0	0	0	0	0	0	0	0	0	0	0	0	0
mmu-miR-183-3p	0	0	0	0	0	0	0	0	0	0	0	0	0	0	0	0
mmu-miR-184-5p	0	0	0	0	0	0	0	0	0	0	0	0	0	0	0	0
mmu-miR-187-5p	0	0	0	0	0	0	0	0	0	0	0	0	0	0	0	0
mmu-miR-188-3p	0	0	0	0	0	0	0	0	0	0	0	0	0	0	0	0
mmu-miR-1892	0	0	0	0	0	0	0	0	0	0	0	0	0	0	0	0
mmu-miR-1893	0	0	0	0	0	0	0	0	0	0	0	0	0	0	0	0
mmu-miR-1894-3p	0	0	0	0	0	0	0	0	0	0	0	0	0	0	0	0
mmu-miR-1894-5p	0	0	0	0	0	0	0	0	0	0	0	0	0	0	0	0
mmu-miR-1896	0	0	0	0	0	0	0	0	0	0	0	0	0	0	0	0
mmu-miR-1897-3p	0	0	0	0	0	0	0	0	0	0	0	0	0	0	0	0
mmu-miR-1897-5p	0	0	0	0	0	0	0	0	0	0	0	0	0	0	0	0
mmu-miR-1898	0	0	0	0	0	0	0	0	0	0	0	0	0	0	0	0
mmu-miR-1899	0	0	0	0	0	0	0	0	0	0	0	0	0	0	0	0
mmu-miR-1900	0	0	0	0	0	0	0	0	0	0	0	0	0	0	0	0
mmu-miR-1901	0	0	0	0	0	0	0	0	0	0	0	0	0	0	0	0
mmu-miR-1902	0	0	0	0	0	0	0	0	0	0	0	0	0	0	0	0
mmu-miR-1903	0	0	0	0	0	0	0	0	0	0	0	0	0	0	0	0
mmu-miR-190-3p	0	0	0	0	0	0	0	0	0	0	0	0	0	0	0	0
mmu-miR-1904	0	0	0	0	0	0	0	0	0	0	0	0	0	0	0	0
mmu-miR-1905	0	0	0	0	0	0	0	0	0	0	0	0	0	0	0	0
mmu-miR-1906	0	0	0	0	0	0	0	0	0	0	0	0	0	0	0	0
mmu-miR-1907	0	0	0	0	0	0	0	0	0	0	0	0	0	0	0	0
mmu-miR-1911-3p	0	0	0	0	0	0	0	0	0	0	0	0	0	0	0	0
mmu-miR-1911-5p	0	0	0	0	0	0	0	0	0	0	0	0	0	0	0	0
mmu-miR-1912-3p	0	0	0	0	0	0	0	0	0	0	0	0	0	0	0	0
mmu-miR-1912-5p	0	0	0	0	0	0	0	0	0	0	0	0	0	0	0	0
mmu-miR-192-3p	0	0	0	0	0	0	0	0	0	0	0	0	0	0	0	0
mmu-miR-1927	0	0	0	0	0	0	0	0	0	0	0	0	0	0	0	0
mmu-miR-1928	0	0	0	0	0	0	0	0	0	0	0	0	0	0	0	0
mmu-miR-1929-3p	0	0	0	0	0	0	0	0	0	0	0	0	0	0	0	0
mmu-miR-1929-5p	0	0	0	0	0	0	0	0	0	0	0	0	0	0	0	0
mmu-miR-1930-3p	0	0	0	0	0	0	0	0	0	0	0	0	0	0	0	0
mmu-miR-1930-5p	0	0	0	0	0	0	0	0	0	0	0	0	0	0	0	0
mmu-miR-1931	0	0	0	0	0	0	0	0	0	0	0	0	0	0	0	0
mmu-miR-1932	0	0	0	0	0	0	0	0	0	0	0	0	0	0	0	0
mmu-miR-1933-3p	0	0	0	0	0	0	0	0	0	0	0	0	0	0	0	0
mmu-miR-1933-5p	0	0	0	0	0	0	0	0	0	0	0	0	0	0	0	0
mmu-miR-1934-5p	0	0	0	0	0	0	0	0	0	0	0	0	0	0	0	0
mmu-miR-1936	0	0	0	0	0	0	0	0	0	0	0	0	0	0	0	0
mmu-miR-1938	0	0	0	0	0	0	0	0	0	0	0	0	0	0	0	0
mmu-miR-194-1-3p	0	0	0	0	0	0	0	0	0	0	0	0	0	0	0	0
mmu-miR-1941-3p	0	0	0	0	0	0	0	0	0	0	0	0	0	0	0	0
mmu-miR-1941-5p	0	0	0	0	0	0	0	0	0	0	0	0	0	0	0	0
mmu-miR-1942	0	0	0	0	0	0	0	0	0	0	0	0	0	0	0	0
mmu-miR-1943-3p	0	0	0	0	0	0	0	0	0	0	0	0	0	0	0	0
mmu-miR-1943-5p	0	0	0	0	0	0	0	0	0	0	0	0	0	0	0	0
mmu-miR-1945	0	0	0	0	0	0	0	0	0	0	0	0	0	0	0	0
mmu-miR-1946a	0	0	0	0	0	0	0	0	0	0	0	0	0	0	0	0
mmu-miR-1946b	0	0	0	0	0	0	0	0	0	0	0	0	0	0	0	0
mmu-miR-1947-3p	0	0	0	0	0	0	0	0	0	0	0	0	0	0	0	0
mmu-miR-1947-5p	0	0	0	0	0	0	0	0	0	0	0	0	0	0	0	0
mmu-miR-1948-3p	0	0	0	0	0	0	0	0	0	0	0	0	0	0	0	0
mmu-miR-1948-5p	0	0	0	0	0	0	0	0	0	0	0	0	0	0	0	0
mmu-miR-1950	0	0	0	0	0	0	0	0	0	0	0	0	0	0	0	0
mmu-miR-1951	0	0	0	0	0	0	0	0	0	0	0	0	0	0	0	0
mmu-miR-1952	0	0	0	0	0	0	0	0	0	0	0	0	0	0	0	0
mmu-miR-1953	0	0	0	0	0	0	0	0	0	0	0	0	0	0	0	0
mmu-miR-1954	0	0	0	0	0	0	0	0	0	0	0	0	0	0	0	0
mmu-miR-1955-3p	0	0	0	0	0	0	0	0	0	0	0	0	0	0	0	0
mmu-miR-1955-5p	0	0	0	0	0	0	0	0	0	0	0	0	0	0	0	0
mmu-miR-1958	0	0	0	0	0	0	0	0	0	0	0	0	0	0	0	0
mmu-miR-195b	0	0	0	0	0	0	0	0	0	0	0	0	0	0	0	0
mmu-miR-19-5p	0	0	0	0	0	0	0	0	0	0	0	0	0	0	0	0
mmu-miR-1960	0	0	0	0	0	0	0	0	0	0	0	0	0	0	0	0
mmu-miR-1962	0	0	0	0	0	0	0	0	0	0	0	0	0	0	0	0
mmu-miR-1963	0	0	0	0	0	0	0	0	0	0	0	0	0	0	0	0
mmu-miR-196-3p	0	0	0	0	0	0	0	0	0	0	0	0	0	0	0	0
mmu-miR-1964-3p	0	0	0	0	0	0	0	0	0	0	0	0	0	0	0	0
mmu-miR-1964-5p	0	0	0	0	0	0	0	0	0	0	0	0	0	0	0	0
mmu-miR-1966-3p	0	0	0	0	0	0	0	0	0	0	0	0	0	0	0	0
mmu-miR-1966-5p	0	0	0	0	0	0	0	0	0	0	0	0	0	0	0	0
mmu-miR-1967	0	0	0	0	0	0	0	0	0	0	0	0	0	0	0	0
mmu-miR-1968-3p	0	0	0	0	0	0	0	0	0	0	0	0	0	0	0	0
mmu-miR-1968-5p	0	0	0	0	0	0	0	0	0	0	0	0	0	0	0	0
mmu-miR-1969	0	0	0	0	0	0	0	0	0	0	0	0	0	0	0	0
mmu-miR-196a-1-3p	0	0	0	0	0	0	0	0	0	0	0	0	0	0	0	0
mmu-miR-196a-2-3p	0	0	0	0	0	0	0	0	0	0	0	0	0	0	0	0
mmu-miR-1970-5p	0	0	0	0	0	0	0	0	0	0	0	0	0	0	0	0
mmu-miR-1970c-3p	0	0	0	0	0	0	0	0	0	0	0	0	0	0	0	0
mmu-miR-1970c-5p	0	0	0	0	0	0	0	0	0	0	0	0	0	0	0	0
mmu-miR-1971	0	0	0	0	0	0	0	0	0	0	0	0	0	0	0	0
mmu-miR-1981-3p	0	0	0	0	0	0	0	0	0	0	0	0	0	0	0	0
mmu-miR-1981-5p	0	0	0	0	0	0	0	0	0	0	0	0	0	0	0	0
mmu-miR-1982-3p	0	0	0	0	0	0	0	0	0	0	0	0	0	0	0	0
mmu-miR-1982-5p	0	0	0	0	0	0	0	0	0	0	0	0	0	0	0	0
mmu-miR-19b-2-5p	0	0	0	0	0	0	0	0	0	0	0	0	0	0	0	0
mmu-miR-1a-1-5p	0	0	0	0	0	0	0	0	0	0	0	0	0	0	0	0
mmu-miR-1a-2-5p	0	0	0	0	0	0	0	0	0	0	0	0	0	0	0	0
mmu-miR-200c-5p	0	0	0	0	0	0	0	0	0	0	0	0	0	0	0	0
mmu-miR-201-3p	0	0	0	0	0	0	0	0	0	0	0	0	0	0	0	0
mmu-miR-201-5p	0	0	0	0	0	0	0	0	0	0	0	0	0	0	0	0
mmu-miR-202-3p	0	0	0	0	0	0	0	0	0	0	0	0	0	0	0	0
mmu-miR-202-5p	0	0	0	0	0	0	0	0	0	0	0	0	0	0	0	0
mmu-miR-20-3p	0	0	0	0	0	0	0	0	0	0	0	0	0	0	0	0
mmu-miR-204-3p	0	0	0	0	0	0	0	0	0	0	0	0	0	0	0	0
mmu-miR-205-3p	0	0	0	0	0	0	0	0	0	0	0	0	0	0	0	0
mmu-miR-206-5p	0	0	0	0	0	0	0	0	0	0	0	0	0	0	0	0
mmu-miR-207	0	0	0	0	0	0	0	0	0	0	0	0	0	0	0	0
mmu-miR-211-3p	0	0	0	0	0	0	0	0	0	0	0	0	0	0	0	0
mmu-miR-2136	0	0	0	0	0	0	0	0	0	0	0	0	0	0	0	0
mmu-miR-2139	0	0	0	0	0	0	0	0	0	0	0	0	0	0	0	0
mmu-miR-216-3p	0	0	0	0	0	0	0	0	0	0	0	0	0	0	0	0
mmu-miR-216c-3p	0	0	0	0	0	0	0	0	0	0	0	0	0	0	0	0
mmu-miR-216c-5p	0	0	0	0	0	0	0	0	0	0	0	0	0	0	0	0
mmu-miR-217-3p	0	0	0	0	0	0	0	0	0	0	0	0	0	0	0	0
mmu-miR-217-5p	0	0	0	0	0	0	0	0	0	0	0	0	0	0	0	0
mmu-miR-218-1-3p	0	0	0	0	0	0	0	0	0	0	0	0	0	0	0	0
mmu-miR-218-2-3p	0	0	0	0	0	0	0	0	0	0	0	0	0	0	0	0
mmu-miR-2183	0	0	0	0	0	0	0	0	0	0	0	0	0	0	0	0
mmu-miR-219-3p	0	0	0	0	0	0	0	0	0	0	0	0	0	0	0	0
mmu-miR-219a-2-3p	0	0	0	0	0	0	0	0	0	0	0	0	0	0	0	0
mmu-miR-219c-5p	0	0	0	0	0	0	0	0	0	0	0	0	0	0	0	0
mmu-miR-224-3p	0	0	0	0	0	0	0	0	0	0	0	0	0	0	0	0
mmu-miR-224-5p	0	0	0	0	0	0	0	0	0	0	0	0	0	0	0	0
mmu-miR-2861	0	0	0	0	0	0	0	0	0	0	0	0	0	0	0	0
mmu-miR-290-3p	0	0	0	0	0	0	0	0	0	0	0	0	0	0	0	0
mmu-miR-290-5p	0	0	0	0	0	0	0	0	0	0	0	0	0	0	0	0
mmu-miR-291-3p	0	0	0	0	0	0	0	0	0	0	0	0	0	0	0	0
mmu-miR-291-5p	0	0	0	0	0	0	0	0	0	0	0	0	0	0	0	0
mmu-miR-292-3p	0	0	0	0	0	0	0	0	0	0	0	0	0	0	0	0
mmu-miR-292-5p	0	0	0	0	0	0	0	0	0	0	0	0	0	0	0	0
mmu-miR-293-3p	0	0	0	0	0	0	0	0	0	0	0	0	0	0	0	0
mmu-miR-293-5p	0	0	0	0	0	0	0	0	0	0	0	0	0	0	0	0
mmu-miR-294-3p	0	0	0	0	0	0	0	0	0	0	0	0	0	0	0	0
mmu-miR-294-5p	0	0	0	0	0	0	0	0	0	0	0	0	0	0	0	0
mmu-miR-295-3p	0	0	0	0	0	0	0	0	0	0	0	0	0	0	0	0
mmu-miR-295-5p	0	0	0	0	0	0	0	0	0	0	0	0	0	0	0	0
mmu-miR-297-3p	0	0	0	0	0	0	0	0	0	0	0	0	0	0	0	0
mmu-miR-297-5p	0	0	0	0	0	0	0	0	0	0	0	0	0	0	0	0
mmu-miR-297c-3p	0	0	0	0	0	0	0	0	0	0	0	0	0	0	0	0
mmu-miR-297c-5p	0	0	0	0	0	0	0	0	0	0	0	0	0	0	0	0
mmu-miR-299-5p	0	0	0	0	0	0	0	0	0	0	0	0	0	0	0	0
mmu-miR-300-5p	0	0	0	0	0	0	0	0	0	0	0	0	0	0	0	0
mmu-miR-302-3p	0	0	0	0	0	0	0	0	0	0	0	0	0	0	0	0
mmu-miR-302-5p	0	0	0	0	0	0	0	0	0	0	0	0	0	0	0	0
mmu-miR-302c-3p	0	0	0	0	0	0	0	0	0	0	0	0	0	0	0	0
mmu-miR-302c-5p	0	0	0	0	0	0	0	0	0	0	0	0	0	0	0	0
mmu-miR-302d-3p	0	0	0	0	0	0	0	0	0	0	0	0	0	0	0	0
mmu-miR-302d-5p	0	0	0	0	0	0	0	0	0	0	0	0	0	0	0	0
mmu-miR-3057-3p	0	0	0	0	0	0	0	0	0	0	0	0	0	0	0	0
mmu-miR-3057-5p	0	0	0	0	0	0	0	0	0	0	0	0	0	0	0	0
mmu-miR-3058-3p	0	0	0	0	0	0	0	0	0	0	0	0	0	0	0	0
mmu-miR-3058-5p	0	0	0	0	0	0	0	0	0	0	0	0	0	0	0	0
mmu-miR-3059-3p	0	0	0	0	0	0	0	0	0	0	0	0	0	0	0	0
mmu-miR-3059-5p	0	0	0	0	0	0	0	0	0	0	0	0	0	0	0	0
mmu-miR-3060-3p	0	0	0	0	0	0	0	0	0	0	0	0	0	0	0	0
mmu-miR-3060-5p	0	0	0	0	0	0	0	0	0	0	0	0	0	0	0	0
mmu-miR-3061-3p	0	0	0	0	0	0	0	0	0	0	0	0	0	0	0	0
mmu-miR-3061-5p	0	0	0	0	0	0	0	0	0	0	0	0	0	0	0	0
mmu-miR-3062-3p	0	0	0	0	0	0	0	0	0	0	0	0	0	0	0	0
mmu-miR-3062-5p	0	0	0	0	0	0	0	0	0	0	0	0	0	0	0	0
mmu-miR-3063-3p	0	0	0	0	0	0	0	0	0	0	0	0	0	0	0	0
mmu-miR-3063-5p	0	0	0	0	0	0	0	0	0	0	0	0	0	0	0	0
mmu-miR-3066-3p	0	0	0	0	0	0	0	0	0	0	0	0	0	0	0	0
mmu-miR-3066-5p	0	0	0	0	0	0	0	0	0	0	0	0	0	0	0	0
mmu-miR-3067-3p	0	0	0	0	0	0	0	0	0	0	0	0	0	0	0	0
mmu-miR-3067-5p	0	0	0	0	0	0	0	0	0	0	0	0	0	0	0	0
mmu-miR-3069-3p	0	0	0	0	0	0	0	0	0	0	0	0	0	0	0	0
mmu-miR-3069-5p	0	0	0	0	0	0	0	0	0	0	0	0	0	0	0	0
mmu-miR-3070-2-3p	0	0	0	0	0	0	0	0	0	0	0	0	0	0	0	0
mmu-miR-3070-3p	0	0	0	0	0	0	0	0	0	0	0	0	0	0	0	0
mmu-miR-3070-5p	0	0	0	0	0	0	0	0	0	0	0	0	0	0	0	0
mmu-miR-3071-3p	0	0	0	0	0	0	0	0	0	0	0	0	0	0	0	0
mmu-miR-3071-5p	0	0	0	0	0	0	0	0	0	0	0	0	0	0	0	0
mmu-miR-3072-3p	0	0	0	0	0	0	0	0	0	0	0	0	0	0	0	0
mmu-miR-3072-5p	0	0	0	0	0	0	0	0	0	0	0	0	0	0	0	0
mmu-miR-3073-3p	0	0	0	0	0	0	0	0	0	0	0	0	0	0	0	0
mmu-miR-3073-5p	0	0	0	0	0	0	0	0	0	0	0	0	0	0	0	0
mmu-miR-3074-2-3p	0	0	0	0	0	0	0	0	0	0	0	0	0	0	0	0
mmu-miR-3075-3p	0	0	0	0	0	0	0	0	0	0	0	0	0	0	0	0
mmu-miR-3075-5p	0	0	0	0	0	0	0	0	0	0	0	0	0	0	0	0
mmu-miR-3076-3p	0	0	0	0	0	0	0	0	0	0	0	0	0	0	0	0
mmu-miR-3076-5p	0	0	0	0	0	0	0	0	0	0	0	0	0	0	0	0
mmu-miR-3077-3p	0	0	0	0	0	0	0	0	0	0	0	0	0	0	0	0
mmu-miR-3077-5p	0	0	0	0	0	0	0	0	0	0	0	0	0	0	0	0
mmu-miR-3078-3p	0	0	0	0	0	0	0	0	0	0	0	0	0	0	0	0
mmu-miR-3078-5p	0	0	0	0	0	0	0	0	0	0	0	0	0	0	0	0
mmu-miR-3079-3p	0	0	0	0	0	0	0	0	0	0	0	0	0	0	0	0
mmu-miR-3079-5p	0	0	0	0	0	0	0	0	0	0	0	0	0	0	0	0
mmu-miR-3080-3p	0	0	0	0	0	0	0	0	0	0	0	0	0	0	0	0
mmu-miR-3080-5p	0	0	0	0	0	0	0	0	0	0	0	0	0	0	0	0
mmu-miR-3081-3p	0	0	0	0	0	0	0	0	0	0	0	0	0	0	0	0
mmu-miR-3081-5p	0	0	0	0	0	0	0	0	0	0	0	0	0	0	0	0
mmu-miR-3082-3p	0	0	0	0	0	0	0	0	0	0	0	0	0	0	0	0
mmu-miR-3083-3p	0	0	0	0	0	0	0	0	0	0	0	0	0	0	0	0
mmu-miR-3083-5p	0	0	0	0	0	0	0	0	0	0	0	0	0	0	0	0
mmu-miR-3084-3p	0	0	0	0	0	0	0	0	0	0	0	0	0	0	0	0
mmu-miR-3084-5p	0	0	0	0	0	0	0	0	0	0	0	0	0	0	0	0
mmu-miR-3085-3p	0	0	0	0	0	0	0	0	0	0	0	0	0	0	0	0
mmu-miR-3085-5p	0	0	0	0	0	0	0	0	0	0	0	0	0	0	0	0
mmu-miR-3086-3p	0	0	0	0	0	0	0	0	0	0	0	0	0	0	0	0
mmu-miR-3086-5p	0	0	0	0	0	0	0	0	0	0	0	0	0	0	0	0
mmu-miR-3087-3p	0	0	0	0	0	0	0	0	0	0	0	0	0	0	0	0
mmu-miR-3087-5p	0	0	0	0	0	0	0	0	0	0	0	0	0	0	0	0
mmu-miR-3088-3p	0	0	0	0	0	0	0	0	0	0	0	0	0	0	0	0
mmu-miR-3088-5p	0	0	0	0	0	0	0	0	0	0	0	0	0	0	0	0
mmu-miR-3089-3p	0	0	0	0	0	0	0	0	0	0	0	0	0	0	0	0
mmu-miR-3089-5p	0	0	0	0	0	0	0	0	0	0	0	0	0	0	0	0
mmu-miR-3090-3p	0	0	0	0	0	0	0	0	0	0	0	0	0	0	0	0
mmu-miR-3090-5p	0	0	0	0	0	0	0	0	0	0	0	0	0	0	0	0
mmu-miR-3091-3p	0	0	0	0	0	0	0	0	0	0	0	0	0	0	0	0
mmu-miR-3091-5p	0	0	0	0	0	0	0	0	0	0	0	0	0	0	0	0
mmu-miR-3092-3p	0	0	0	0	0	0	0	0	0	0	0	0	0	0	0	0
mmu-miR-3092-5p	0	0	0	0	0	0	0	0	0	0	0	0	0	0	0	0
mmu-miR-3093-3p	0	0	0	0	0	0	0	0	0	0	0	0	0	0	0	0
mmu-miR-3093-5p	0	0	0	0	0	0	0	0	0	0	0	0	0	0	0	0
mmu-miR-3094-3p	0	0	0	0	0	0	0	0	0	0	0	0	0	0	0	0
mmu-miR-3094-5p	0	0	0	0	0	0	0	0	0	0	0	0	0	0	0	0
mmu-miR-3095-3p	0	0	0	0	0	0	0	0	0	0	0	0	0	0	0	0
mmu-miR-3095-5p	0	0	0	0	0	0	0	0	0	0	0	0	0	0	0	0
mmu-miR-3097-3p	0	0	0	0	0	0	0	0	0	0	0	0	0	0	0	0
mmu-miR-3097-5p	0	0	0	0	0	0	0	0	0	0	0	0	0	0	0	0
mmu-miR-3098-3p	0	0	0	0	0	0	0	0	0	0	0	0	0	0	0	0
mmu-miR-3098-5p	0	0	0	0	0	0	0	0	0	0	0	0	0	0	0	0
mmu-miR-3099-3p	0	0	0	0	0	0	0	0	0	0	0	0	0	0	0	0
mmu-miR-3099-5p	0	0	0	0	0	0	0	0	0	0	0	0	0	0	0	0
mmu-miR-3100-3p	0	0	0	0	0	0	0	0	0	0	0	0	0	0	0	0
mmu-miR-3100-5p	0	0	0	0	0	0	0	0	0	0	0	0	0	0	0	0
mmu-miR-3101-3p	0	0	0	0	0	0	0	0	0	0	0	0	0	0	0	0
mmu-miR-3101-5p	0	0	0	0	0	0	0	0	0	0	0	0	0	0	0	0
mmu-miR-3102-3p.2-3p	0	0	0	0	0	0	0	0	0	0	0	0	0	0	0	0
mmu-miR-3102-5p	0	0	0	0	0	0	0	0	0	0	0	0	0	0	0	0
mmu-miR-3102-5p.2-5p	0	0	0	0	0	0	0	0	0	0	0	0	0	0	0	0
mmu-miR-3103-3p	0	0	0	0	0	0	0	0	0	0	0	0	0	0	0	0
mmu-miR-3103-5p	0	0	0	0	0	0	0	0	0	0	0	0	0	0	0	0
mmu-miR-3104-3p	0	0	0	0	0	0	0	0	0	0	0	0	0	0	0	0
mmu-miR-3104-5p	0	0	0	0	0	0	0	0	0	0	0	0	0	0	0	0
mmu-miR-3105-3p	0	0	0	0	0	0	0	0	0	0	0	0	0	0	0	0
mmu-miR-3105-5p	0	0	0	0	0	0	0	0	0	0	0	0	0	0	0	0
mmu-miR-3106-3p	0	0	0	0	0	0	0	0	0	0	0	0	0	0	0	0
mmu-miR-3106-5p	0	0	0	0	0	0	0	0	0	0	0	0	0	0	0	0
mmu-miR-3108-3p	0	0	0	0	0	0	0	0	0	0	0	0	0	0	0	0
mmu-miR-3108-5p	0	0	0	0	0	0	0	0	0	0	0	0	0	0	0	0
mmu-miR-3109-3p	0	0	0	0	0	0	0	0	0	0	0	0	0	0	0	0
mmu-miR-3109-5p	0	0	0	0	0	0	0	0	0	0	0	0	0	0	0	0
mmu-miR-3110-3p	0	0	0	0	0	0	0	0	0	0	0	0	0	0	0	0
mmu-miR-3110-5p	0	0	0	0	0	0	0	0	0	0	0	0	0	0	0	0
mmu-miR-3112-3p	0	0	0	0	0	0	0	0	0	0	0	0	0	0	0	0
mmu-miR-3112-5p	0	0	0	0	0	0	0	0	0	0	0	0	0	0	0	0
mmu-miR-3113-3p	0	0	0	0	0	0	0	0	0	0	0	0	0	0	0	0
mmu-miR-3113-5p	0	0	0	0	0	0	0	0	0	0	0	0	0	0	0	0
mmu-miR-31-3p	0	0	0	0	0	0	0	0	0	0	0	0	0	0	0	0
mmu-miR-3154	0	0	0	0	0	0	0	0	0	0	0	0	0	0	0	0
mmu-miR-323-5p	0	0	0	0	0	0	0	0	0	0	0	0	0	0	0	0
mmu-miR-325-3p	0	0	0	0	0	0	0	0	0	0	0	0	0	0	0	0
mmu-miR-325-5p	0	0	0	0	0	0	0	0	0	0	0	0	0	0	0	0
mmu-miR-327	0	0	0	0	0	0	0	0	0	0	0	0	0	0	0	0
mmu-miR-328-5p	0	0	0	0	0	0	0	0	0	0	0	0	0	0	0	0
mmu-miR-329-3p	0	0	0	0	0	0	0	0	0	0	0	0	0	0	0	0
mmu-miR-337-3p	0	0	0	0	0	0	0	0	0	0	0	0	0	0	0	0
mmu-miR-341-5p	0	0	0	0	0	0	0	0	0	0	0	0	0	0	0	0
mmu-miR-343	0	0	0	0	0	0	0	0	0	0	0	0	0	0	0	0
mmu-miR-344-3p	0	0	0	0	0	0	0	0	0	0	0	0	0	0	0	0
mmu-miR-344-5p	0	0	0	0	0	0	0	0	0	0	0	0	0	0	0	0
mmu-miR-344c-3p	0	0	0	0	0	0	0	0	0	0	0	0	0	0	0	0
mmu-miR-344c-5p	0	0	0	0	0	0	0	0	0	0	0	0	0	0	0	0
mmu-miR-344d-1-5p	0	0	0	0	0	0	0	0	0	0	0	0	0	0	0	0
mmu-miR-344d-2-5p	0	0	0	0	0	0	0	0	0	0	0	0	0	0	0	0
mmu-miR-344d-3-5p	0	0	0	0	0	0	0	0	0	0	0	0	0	0	0	0
mmu-miR-344d-3p	0	0	0	0	0	0	0	0	0	0	0	0	0	0	0	0
mmu-miR-344e-3p	0	0	0	0	0	0	0	0	0	0	0	0	0	0	0	0
mmu-miR-344e-5p	0	0	0	0	0	0	0	0	0	0	0	0	0	0	0	0
mmu-miR-344f-3p	0	0	0	0	0	0	0	0	0	0	0	0	0	0	0	0
mmu-miR-344f-5p	0	0	0	0	0	0	0	0	0	0	0	0	0	0	0	0
mmu-miR-344g-3p	0	0	0	0	0	0	0	0	0	0	0	0	0	0	0	0
mmu-miR-344g-5p	0	0	0	0	0	0	0	0	0	0	0	0	0	0	0	0
mmu-miR-344h-3p	0	0	0	0	0	0	0	0	0	0	0	0	0	0	0	0
mmu-miR-344h-5p	0	0	0	0	0	0	0	0	0	0	0	0	0	0	0	0
mmu-miR-344i	0	0	0	0	0	0	0	0	0	0	0	0	0	0	0	0
mmu-miR-345-3p	0	0	0	0	0	0	0	0	0	0	0	0	0	0	0	0
mmu-miR-345-5p	0	0	0	0	0	0	0	0	0	0	0	0	0	0	0	0
mmu-miR-346-3p	0	0	0	0	0	0	0	0	0	0	0	0	0	0	0	0
mmu-miR-346-5p	0	0	0	0	0	0	0	0	0	0	0	0	0	0	0	0
mmu-miR-3471	0	0	0	0	0	0	0	0	0	0	0	0	0	0	0	0
mmu-miR-3472	0	0	0	0	0	0	0	0	0	0	0	0	0	0	0	0
mmu-miR-3473c	0	0	0	0	0	0	0	0	0	0	0	0	0	0	0	0
mmu-miR-3473d	0	0	0	0	0	0	0	0	0	0	0	0	0	0	0	0
mmu-miR-3473g	0	0	0	0	0	0	0	0	0	0	0	0	0	0	0	0
mmu-miR-3473h-5p	0	0	0	0	0	0	0	0	0	0	0	0	0	0	0	0
mmu-miR-3474	0	0	0	0	0	0	0	0	0	0	0	0	0	0	0	0
mmu-miR-3475-3p	0	0	0	0	0	0	0	0	0	0	0	0	0	0	0	0
mmu-miR-3475-5p	0	0	0	0	0	0	0	0	0	0	0	0	0	0	0	0
mmu-miR-351-3p	0	0	0	0	0	0	0	0	0	0	0	0	0	0	0	0
mmu-miR-351-5p	0	0	0	0	0	0	0	0	0	0	0	0	0	0	0	0
mmu-miR-3544-3p	0	0	0	0	0	0	0	0	0	0	0	0	0	0	0	0
mmu-miR-3544-5p	0	0	0	0	0	0	0	0	0	0	0	0	0	0	0	0
mmu-miR-3547-3p	0	0	0	0	0	0	0	0	0	0	0	0	0	0	0	0
mmu-miR-3547-5p	0	0	0	0	0	0	0	0	0	0	0	0	0	0	0	0
mmu-miR-3552	0	0	0	0	0	0	0	0	0	0	0	0	0	0	0	0
mmu-miR-3569-3p	0	0	0	0	0	0	0	0	0	0	0	0	0	0	0	0
mmu-miR-3569-5p	0	0	0	0	0	0	0	0	0	0	0	0	0	0	0	0
mmu-miR-3572-3p	0	0	0	0	0	0	0	0	0	0	0	0	0	0	0	0
mmu-miR-3572-5p	0	0	0	0	0	0	0	0	0	0	0	0	0	0	0	0
mmu-miR-3618-3p	0	0	0	0	0	0	0	0	0	0	0	0	0	0	0	0
mmu-miR-3618-5p	0	0	0	0	0	0	0	0	0	0	0	0	0	0	0	0
mmu-miR-3620-3p	0	0	0	0	0	0	0	0	0	0	0	0	0	0	0	0
mmu-miR-3620-5p	0	0	0	0	0	0	0	0	0	0	0	0	0	0	0	0
mmu-miR-363-3p	0	0	0	0	0	0	0	0	0	0	0	0	0	0	0	0
mmu-miR-363-5p	0	0	0	0	0	0	0	0	0	0	0	0	0	0	0	0
mmu-miR-367-3p	0	0	0	0	0	0	0	0	0	0	0	0	0	0	0	0
mmu-miR-367-5p	0	0	0	0	0	0	0	0	0	0	0	0	0	0	0	0
mmu-miR-369-5p	0	0	0	0	0	0	0	0	0	0	0	0	0	0	0	0
mmu-miR-370-5p	0	0	0	0	0	0	0	0	0	0	0	0	0	0	0	0
mmu-miR-374-3p	0	0	0	0	0	0	0	0	0	0	0	0	0	0	0	0
mmu-miR-374-5p	0	0	0	0	0	0	0	0	0	0	0	0	0	0	0	0
mmu-miR-374c-3p	0	0	0	0	0	0	0	0	0	0	0	0	0	0	0	0
mmu-miR-374c-5p	0	0	0	0	0	0	0	0	0	0	0	0	0	0	0	0
mmu-miR-375-5p	0	0	0	0	0	0	0	0	0	0	0	0	0	0	0	0
mmu-miR-376-3p	0	0	0	0	0	0	0	0	0	0	0	0	0	0	0	0
mmu-miR-376-5p	0	0	0	0	0	0	0	0	0	0	0	0	0	0	0	0
mmu-miR-376c-3p	0	0	0	0	0	0	0	0	0	0	0	0	0	0	0	0
mmu-miR-376c-5p	0	0	0	0	0	0	0	0	0	0	0	0	0	0	0	0
mmu-miR-377-3p	0	0	0	0	0	0	0	0	0	0	0	0	0	0	0	0
mmu-miR-377-5p	0	0	0	0	0	0	0	0	0	0	0	0	0	0	0	0
mmu-miR-379-3p	0	0	0	0	0	0	0	0	0	0	0	0	0	0	0	0
mmu-miR-380-3p	0	0	0	0	0	0	0	0	0	0	0	0	0	0	0	0
mmu-miR-380-5p	0	0	0	0	0	0	0	0	0	0	0	0	0	0	0	0
mmu-miR-381-5p	0	0	0	0	0	0	0	0	0	0	0	0	0	0	0	0
mmu-miR-383-3p	0	0	0	0	0	0	0	0	0	0	0	0	0	0	0	0
mmu-miR-383-5p	0	0	0	0	0	0	0	0	0	0	0	0	0	0	0	0
mmu-miR-384-3p	0	0	0	0	0	0	0	0	0	0	0	0	0	0	0	0
mmu-miR-3961	0	0	0	0	0	0	0	0	0	0	0	0	0	0	0	0
mmu-miR-3962	0	0	0	0	0	0	0	0	0	0	0	0	0	0	0	0
mmu-miR-3966	0	0	0	0	0	0	0	0	0	0	0	0	0	0	0	0
mmu-miR-3969	0	0	0	0	0	0	0	0	0	0	0	0	0	0	0	0
mmu-miR-409-5p	0	0	0	0	0	0	0	0	0	0	0	0	0	0	0	0
mmu-miR-410-5p	0	0	0	0	0	0	0	0	0	0	0	0	0	0	0	0
mmu-miR-411-5p	0	0	0	0	0	0	0	0	0	0	0	0	0	0	0	0
mmu-miR-412-3p	0	0	0	0	0	0	0	0	0	0	0	0	0	0	0	0
mmu-miR-421-3p	0	0	0	0	0	0	0	0	0	0	0	0	0	0	0	0
mmu-miR-421-5p	0	0	0	0	0	0	0	0	0	0	0	0	0	0	0	0
mmu-miR-429-5p	0	0	0	0	0	0	0	0	0	0	0	0	0	0	0	0
mmu-miR-432	0	0	0	0	0	0	0	0	0	0	0	0	0	0	0	0
mmu-miR-433-5p	0	0	0	0	0	0	0	0	0	0	0	0	0	0	0	0
mmu-miR-434-3p	0	0	0	0	0	0	0	0	0	0	0	0	0	0	0	0
mmu-miR-434-5p	0	0	0	0	0	0	0	0	0	0	0	0	0	0	0	0
mmu-miR-448-3p	0	0	0	0	0	0	0	0	0	0	0	0	0	0	0	0
mmu-miR-448-5p	0	0	0	0	0	0	0	0	0	0	0	0	0	0	0	0
mmu-miR-449-3p	0	0	0	0	0	0	0	0	0	0	0	0	0	0	0	0
mmu-miR-449-5p	0	0	0	0	0	0	0	0	0	0	0	0	0	0	0	0
mmu-miR-449b	0	0	0	0	0	0	0	0	0	0	0	0	0	0	0	0
mmu-miR-449c-3p	0	0	0	0	0	0	0	0	0	0	0	0	0	0	0	0
mmu-miR-449c-5p	0	0	0	0	0	0	0	0	0	0	0	0	0	0	0	0
mmu-miR-450-3p	0	0	0	0	0	0	0	0	0	0	0	0	0	0	0	0
mmu-miR-450-5p	0	0	0	0	0	0	0	0	0	0	0	0	0	0	0	0
mmu-miR-450a-1-3p	0	0	0	0	0	0	0	0	0	0	0	0	0	0	0	0
mmu-miR-450a-2-3p	0	0	0	0	0	0	0	0	0	0	0	0	0	0	0	0
mmu-miR-451b	0	0	0	0	0	0	0	0	0	0	0	0	0	0	0	0
mmu-miR-452-3p	0	0	0	0	0	0	0	0	0	0	0	0	0	0	0	0
mmu-miR-452-5p	0	0	0	0	0	0	0	0	0	0	0	0	0	0	0	0
mmu-miR-453	0	0	0	0	0	0	0	0	0	0	0	0	0	0	0	0
mmu-miR-455-5p	0	0	0	0	0	0	0	0	0	0	0	0	0	0	0	0
mmu-miR-463-3p	0	0	0	0	0	0	0	0	0	0	0	0	0	0	0	0
mmu-miR-463-5p	0	0	0	0	0	0	0	0	0	0	0	0	0	0	0	0
mmu-miR-465-3p	0	0	0	0	0	0	0	0	0	0	0	0	0	0	0	0
mmu-miR-465-5p	0	0	0	0	0	0	0	0	0	0	0	0	0	0	0	0
mmu-miR-465c-3p	0	0	0	0	0	0	0	0	0	0	0	0	0	0	0	0
mmu-miR-465c-5p	0	0	0	0	0	0	0	0	0	0	0	0	0	0	0	0
mmu-miR-465d-3p	0	0	0	0	0	0	0	0	0	0	0	0	0	0	0	0
mmu-miR-465d-5p	0	0	0	0	0	0	0	0	0	0	0	0	0	0	0	0
mmu-miR-466-3p	0	0	0	0	0	0	0	0	0	0	0	0	0	0	0	0
mmu-miR-466-5p	0	0	0	0	0	0	0	0	0	0	0	0	0	0	0	0
mmu-miR-466c-3p	0	0	0	0	0	0	0	0	0	0	0	0	0	0	0	0
mmu-miR-466d-3p	0	0	0	0	0	0	0	0	0	0	0	0	0	0	0	0
mmu-miR-466d-5p	0	0	0	0	0	0	0	0	0	0	0	0	0	0	0	0
mmu-miR-466e-3p	0	0	0	0	0	0	0	0	0	0	0	0	0	0	0	0
mmu-miR-466e-5p	0	0	0	0	0	0	0	0	0	0	0	0	0	0	0	0
mmu-miR-466f	0	0	0	0	0	0	0	0	0	0	0	0	0	0	0	0
mmu-miR-466f-3p	0	0	0	0	0	0	0	0	0	0	0	0	0	0	0	0
mmu-miR-466f-5p	0	0	0	0	0	0	0	0	0	0	0	0	0	0	0	0
mmu-miR-466g	0	0	0	0	0	0	0	0	0	0	0	0	0	0	0	0
mmu-miR-466h-3p	0	0	0	0	0	0	0	0	0	0	0	0	0	0	0	0
mmu-miR-466h-5p	0	0	0	0	0	0	0	0	0	0	0	0	0	0	0	0
mmu-miR-466i-3p	0	0	0	0	0	0	0	0	0	0	0	0	0	0	0	0
mmu-miR-466j	0	0	0	0	0	0	0	0	0	0	0	0	0	0	0	0
mmu-miR-466k	0	0	0	0	0	0	0	0	0	0	0	0	0	0	0	0
mmu-miR-466l-3p	0	0	0	0	0	0	0	0	0	0	0	0	0	0	0	0
mmu-miR-466l-5p	0	0	0	0	0	0	0	0	0	0	0	0	0	0	0	0
mmu-miR-466m-3p	0	0	0	0	0	0	0	0	0	0	0	0	0	0	0	0
mmu-miR-466m-5p	0	0	0	0	0	0	0	0	0	0	0	0	0	0	0	0
mmu-miR-466n-3p	0	0	0	0	0	0	0	0	0	0	0	0	0	0	0	0
mmu-miR-466n-5p	0	0	0	0	0	0	0	0	0	0	0	0	0	0	0	0
mmu-miR-466o-3p	0	0	0	0	0	0	0	0	0	0	0	0	0	0	0	0
mmu-miR-466o-5p	0	0	0	0	0	0	0	0	0	0	0	0	0	0	0	0
mmu-miR-466p-3p	0	0	0	0	0	0	0	0	0	0	0	0	0	0	0	0
mmu-miR-466p-5p	0	0	0	0	0	0	0	0	0	0	0	0	0	0	0	0
mmu-miR-466q	0	0	0	0	0	0	0	0	0	0	0	0	0	0	0	0
mmu-miR-467-3p	0	0	0	0	0	0	0	0	0	0	0	0	0	0	0	0
mmu-miR-467-5p	0	0	0	0	0	0	0	0	0	0	0	0	0	0	0	0
mmu-miR-467c-3p	0	0	0	0	0	0	0	0	0	0	0	0	0	0	0	0
mmu-miR-467c-5p	0	0	0	0	0	0	0	0	0	0	0	0	0	0	0	0
mmu-miR-467d-3p	0	0	0	0	0	0	0	0	0	0	0	0	0	0	0	0
mmu-miR-467d-5p	0	0	0	0	0	0	0	0	0	0	0	0	0	0	0	0
mmu-miR-467e-3p	0	0	0	0	0	0	0	0	0	0	0	0	0	0	0	0
mmu-miR-467e-5p	0	0	0	0	0	0	0	0	0	0	0	0	0	0	0	0
mmu-miR-467f	0	0	0	0	0	0	0	0	0	0	0	0	0	0	0	0
mmu-miR-467g	0	0	0	0	0	0	0	0	0	0	0	0	0	0	0	0
mmu-miR-468-3p	0	0	0	0	0	0	0	0	0	0	0	0	0	0	0	0
mmu-miR-468-5p	0	0	0	0	0	0	0	0	0	0	0	0	0	0	0	0
mmu-miR-470-3p	0	0	0	0	0	0	0	0	0	0	0	0	0	0	0	0
mmu-miR-470-5p	0	0	0	0	0	0	0	0	0	0	0	0	0	0	0	0
mmu-miR-471-3p	0	0	0	0	0	0	0	0	0	0	0	0	0	0	0	0
mmu-miR-471-5p	0	0	0	0	0	0	0	0	0	0	0	0	0	0	0	0
mmu-miR-483-3p	0	0	0	0	0	0	0	0	0	0	0	0	0	0	0	0
mmu-miR-485-3p	0	0	0	0	0	0	0	0	0	0	0	0	0	0	0	0
mmu-miR-485-5p	0	0	0	0	0	0	0	0	0	0	0	0	0	0	0	0
mmu-miR-487-5p	0	0	0	0	0	0	0	0	0	0	0	0	0	0	0	0
mmu-miR-488-3p	0	0	0	0	0	0	0	0	0	0	0	0	0	0	0	0
mmu-miR-488-5p	0	0	0	0	0	0	0	0	0	0	0	0	0	0	0	0
mmu-miR-489-3p	0	0	0	0	0	0	0	0	0	0	0	0	0	0	0	0
mmu-miR-489-5p	0	0	0	0	0	0	0	0	0	0	0	0	0	0	0	0
mmu-miR-490-3p	0	0	0	0	0	0	0	0	0	0	0	0	0	0	0	0
mmu-miR-490-5p	0	0	0	0	0	0	0	0	0	0	0	0	0	0	0	0
mmu-miR-491-3p	0	0	0	0	0	0	0	0	0	0	0	0	0	0	0	0
mmu-miR-493-3p	0	0	0	0	0	0	0	0	0	0	0	0	0	0	0	0
mmu-miR-494-3p	0	0	0	0	0	0	0	0	0	0	0	0	0	0	0	0
mmu-miR-494-5p	0	0	0	0	0	0	0	0	0	0	0	0	0	0	0	0
mmu-miR-495-3p	0	0	0	0	0	0	0	0	0	0	0	0	0	0	0	0
mmu-miR-495-5p	0	0	0	0	0	0	0	0	0	0	0	0	0	0	0	0
mmu-miR-496-3p	0	0	0	0	0	0	0	0	0	0	0	0	0	0	0	0
mmu-miR-496-5p	0	0	0	0	0	0	0	0	0	0	0	0	0	0	0	0
mmu-miR-496b	0	0	0	0	0	0	0	0	0	0	0	0	0	0	0	0
mmu-miR-497-3p	0	0	0	0	0	0	0	0	0	0	0	0	0	0	0	0
mmu-miR-499-3p	0	0	0	0	0	0	0	0	0	0	0	0	0	0	0	0
mmu-miR-499-5p	0	0	0	0	0	0	0	0	0	0	0	0	0	0	0	0
mmu-miR-503-5p	0	0	0	0	0	0	0	0	0	0	0	0	0	0	0	0
mmu-miR-504-3p	0	0	0	0	0	0	0	0	0	0	0	0	0	0	0	0
mmu-miR-504-5p	0	0	0	0	0	0	0	0	0	0	0	0	0	0	0	0
mmu-miR-5046	0	0	0	0	0	0	0	0	0	0	0	0	0	0	0	0
mmu-miR-505-3p	0	0	0	0	0	0	0	0	0	0	0	0	0	0	0	0
mmu-miR-509-3p	0	0	0	0	0	0	0	0	0	0	0	0	0	0	0	0
mmu-miR-509-5p	0	0	0	0	0	0	0	0	0	0	0	0	0	0	0	0
mmu-miR-5098	0	0	0	0	0	0	0	0	0	0	0	0	0	0	0	0
mmu-miR-5101	0	0	0	0	0	0	0	0	0	0	0	0	0	0	0	0
mmu-miR-5103	0	0	0	0	0	0	0	0	0	0	0	0	0	0	0	0
mmu-miR-5104	0	0	0	0	0	0	0	0	0	0	0	0	0	0	0	0
mmu-miR-5104-5p	0	0	0	0	0	0	0	0	0	0	0	0	0	0	0	0
mmu-miR-5107-3p	0	0	0	0	0	0	0	0	0	0	0	0	0	0	0	0
mmu-miR-5107-5p	0	0	0	0	0	0	0	0	0	0	0	0	0	0	0	0
mmu-miR-5110	0	0	0	0	0	0	0	0	0	0	0	0	0	0	0	0
mmu-miR-5113	0	0	0	0	0	0	0	0	0	0	0	0	0	0	0	0
mmu-miR-5114	0	0	0	0	0	0	0	0	0	0	0	0	0	0	0	0
mmu-miR-511-5p	0	0	0	0	0	0	0	0	0	0	0	0	0	0	0	0
mmu-miR-5116	0	0	0	0	0	0	0	0	0	0	0	0	0	0	0	0
mmu-miR-5118	0	0	0	0	0	0	0	0	0	0	0	0	0	0	0	0
mmu-miR-5120	0	0	0	0	0	0	0	0	0	0	0	0	0	0	0	0
mmu-miR-5121	0	0	0	0	0	0	0	0	0	0	0	0	0	0	0	0
mmu-miR-5122	0	0	0	0	0	0	0	0	0	0	0	0	0	0	0	0
mmu-miR-5123	0	0	0	0	0	0	0	0	0	0	0	0	0	0	0	0
mmu-miR-5124b	0	0	0	0	0	0	0	0	0	0	0	0	0	0	0	0
mmu-miR-5125	0	0	0	0	0	0	0	0	0	0	0	0	0	0	0	0
mmu-miR-5127	0	0	0	0	0	0	0	0	0	0	0	0	0	0	0	0
mmu-miR-5129-3p	0	0	0	0	0	0	0	0	0	0	0	0	0	0	0	0
mmu-miR-5131	0	0	0	0	0	0	0	0	0	0	0	0	0	0	0	0
mmu-miR-5132-3p	0	0	0	0	0	0	0	0	0	0	0	0	0	0	0	0
mmu-miR-5132-5p	0	0	0	0	0	0	0	0	0	0	0	0	0	0	0	0
mmu-miR-5133	0	0	0	0	0	0	0	0	0	0	0	0	0	0	0	0
mmu-miR-5134-3p	0	0	0	0	0	0	0	0	0	0	0	0	0	0	0	0
mmu-miR-5134-5p	0	0	0	0	0	0	0	0	0	0	0	0	0	0	0	0
mmu-miR-5135	0	0	0	0	0	0	0	0	0	0	0	0	0	0	0	0
mmu-miR-5136	0	0	0	0	0	0	0	0	0	0	0	0	0	0	0	0
mmu-miR-539-3p	0	0	0	0	0	0	0	0	0	0	0	0	0	0	0	0
mmu-miR-540-5p	0	0	0	0	0	0	0	0	0	0	0	0	0	0	0	0
mmu-miR-541-3p	0	0	0	0	0	0	0	0	0	0	0	0	0	0	0	0
mmu-miR-541-5p	0	0	0	0	0	0	0	0	0	0	0	0	0	0	0	0
mmu-miR-542-3p	0	0	0	0	0	0	0	0	0	0	0	0	0	0	0	0
mmu-miR-542-5p	0	0	0	0	0	0	0	0	0	0	0	0	0	0	0	0
mmu-miR-543-5p	0	0	0	0	0	0	0	0	0	0	0	0	0	0	0	0
mmu-miR-544-3p	0	0	0	0	0	0	0	0	0	0	0	0	0	0	0	0
mmu-miR-544-5p	0	0	0	0	0	0	0	0	0	0	0	0	0	0	0	0
mmu-miR-546	0	0	0	0	0	0	0	0	0	0	0	0	0	0	0	0
mmu-miR-547-3p	0	0	0	0	0	0	0	0	0	0	0	0	0	0	0	0
mmu-miR-547-5p	0	0	0	0	0	0	0	0	0	0	0	0	0	0	0	0
mmu-miR-551-3p	0	0	0	0	0	0	0	0	0	0	0	0	0	0	0	0
mmu-miR-551-5p	0	0	0	0	0	0	0	0	0	0	0	0	0	0	0	0
mmu-miR-5615-3p	0	0	0	0	0	0	0	0	0	0	0	0	0	0	0	0
mmu-miR-5615-5p	0	0	0	0	0	0	0	0	0	0	0	0	0	0	0	0
mmu-miR-5616-3p	0	0	0	0	0	0	0	0	0	0	0	0	0	0	0	0
mmu-miR-5616-5p	0	0	0	0	0	0	0	0	0	0	0	0	0	0	0	0
mmu-miR-5617-3p	0	0	0	0	0	0	0	0	0	0	0	0	0	0	0	0
mmu-miR-5617-5p	0	0	0	0	0	0	0	0	0	0	0	0	0	0	0	0
mmu-miR-5618-3p	0	0	0	0	0	0	0	0	0	0	0	0	0	0	0	0
mmu-miR-5618-5p	0	0	0	0	0	0	0	0	0	0	0	0	0	0	0	0
mmu-miR-5619-3p	0	0	0	0	0	0	0	0	0	0	0	0	0	0	0	0
mmu-miR-5619-5p	0	0	0	0	0	0	0	0	0	0	0	0	0	0	0	0
mmu-miR-5620-3p	0	0	0	0	0	0	0	0	0	0	0	0	0	0	0	0
mmu-miR-5620-5p	0	0	0	0	0	0	0	0	0	0	0	0	0	0	0	0
mmu-miR-5621-3p	0	0	0	0	0	0	0	0	0	0	0	0	0	0	0	0
mmu-miR-5621-5p	0	0	0	0	0	0	0	0	0	0	0	0	0	0	0	0
mmu-miR-5622-3p	0	0	0	0	0	0	0	0	0	0	0	0	0	0	0	0
mmu-miR-5622-5p	0	0	0	0	0	0	0	0	0	0	0	0	0	0	0	0
mmu-miR-5623-3p	0	0	0	0	0	0	0	0	0	0	0	0	0	0	0	0
mmu-miR-5623-5p	0	0	0	0	0	0	0	0	0	0	0	0	0	0	0	0
mmu-miR-5624-3p	0	0	0	0	0	0	0	0	0	0	0	0	0	0	0	0
mmu-miR-5624-5p	0	0	0	0	0	0	0	0	0	0	0	0	0	0	0	0
mmu-miR-5625-3p	0	0	0	0	0	0	0	0	0	0	0	0	0	0	0	0
mmu-miR-5625-5p	0	0	0	0	0	0	0	0	0	0	0	0	0	0	0	0
mmu-miR-5626-3p	0	0	0	0	0	0	0	0	0	0	0	0	0	0	0	0
mmu-miR-5626-5p	0	0	0	0	0	0	0	0	0	0	0	0	0	0	0	0
mmu-miR-5627-3p	0	0	0	0	0	0	0	0	0	0	0	0	0	0	0	0
mmu-miR-5627-5p	0	0	0	0	0	0	0	0	0	0	0	0	0	0	0	0
mmu-miR-568	0	0	0	0	0	0	0	0	0	0	0	0	0	0	0	0
mmu-miR-5709-3p	0	0	0	0	0	0	0	0	0	0	0	0	0	0	0	0
mmu-miR-5709-5p	0	0	0	0	0	0	0	0	0	0	0	0	0	0	0	0
mmu-miR-5710	0	0	0	0	0	0	0	0	0	0	0	0	0	0	0	0
mmu-miR-574-3p	0	0	0	0	0	0	0	0	0	0	0	0	0	0	0	0
mmu-miR-590-3p	0	0	0	0	0	0	0	0	0	0	0	0	0	0	0	0
mmu-miR-590-5p	0	0	0	0	0	0	0	0	0	0	0	0	0	0	0	0
mmu-miR-592-3p	0	0	0	0	0	0	0	0	0	0	0	0	0	0	0	0
mmu-miR-592-5p	0	0	0	0	0	0	0	0	0	0	0	0	0	0	0	0
mmu-miR-598-5p	0	0	0	0	0	0	0	0	0	0	0	0	0	0	0	0
mmu-miR-599	0	0	0	0	0	0	0	0	0	0	0	0	0	0	0	0
mmu-miR-6237	0	0	0	0	0	0	0	0	0	0	0	0	0	0	0	0
mmu-miR-6241	0	0	0	0	0	0	0	0	0	0	0	0	0	0	0	0
mmu-miR-6244	0	0	0	0	0	0	0	0	0	0	0	0	0	0	0	0
mmu-miR-6335	0	0	0	0	0	0	0	0	0	0	0	0	0	0	0	0
mmu-miR-6336	0	0	0	0	0	0	0	0	0	0	0	0	0	0	0	0
mmu-miR-6337	0	0	0	0	0	0	0	0	0	0	0	0	0	0	0	0
mmu-miR-6338	0	0	0	0	0	0	0	0	0	0	0	0	0	0	0	0
mmu-miR-6339	0	0	0	0	0	0	0	0	0	0	0	0	0	0	0	0
mmu-miR-6340	0	0	0	0	0	0	0	0	0	0	0	0	0	0	0	0
mmu-miR-6341	0	0	0	0	0	0	0	0	0	0	0	0	0	0	0	0
mmu-miR-6342	0	0	0	0	0	0	0	0	0	0	0	0	0	0	0	0
mmu-miR-6343	0	0	0	0	0	0	0	0	0	0	0	0	0	0	0	0
mmu-miR-6344	0	0	0	0	0	0	0	0	0	0	0	0	0	0	0	0
mmu-miR-6345	0	0	0	0	0	0	0	0	0	0	0	0	0	0	0	0
mmu-miR-6346	0	0	0	0	0	0	0	0	0	0	0	0	0	0	0	0
mmu-miR-6347	0	0	0	0	0	0	0	0	0	0	0	0	0	0	0	0
mmu-miR-6348	0	0	0	0	0	0	0	0	0	0	0	0	0	0	0	0
mmu-miR-6349	0	0	0	0	0	0	0	0	0	0	0	0	0	0	0	0
mmu-miR-6350	0	0	0	0	0	0	0	0	0	0	0	0	0	0	0	0
mmu-miR-6351	0	0	0	0	0	0	0	0	0	0	0	0	0	0	0	0
mmu-miR-6352	0	0	0	0	0	0	0	0	0	0	0	0	0	0	0	0
mmu-miR-6353	0	0	0	0	0	0	0	0	0	0	0	0	0	0	0	0
mmu-miR-6354	0	0	0	0	0	0	0	0	0	0	0	0	0	0	0	0
mmu-miR-6355	0	0	0	0	0	0	0	0	0	0	0	0	0	0	0	0
mmu-miR-6356	0	0	0	0	0	0	0	0	0	0	0	0	0	0	0	0
mmu-miR-6357	0	0	0	0	0	0	0	0	0	0	0	0	0	0	0	0
mmu-miR-6358	0	0	0	0	0	0	0	0	0	0	0	0	0	0	0	0
mmu-miR-6359	0	0	0	0	0	0	0	0	0	0	0	0	0	0	0	0
mmu-miR-6360	0	0	0	0	0	0	0	0	0	0	0	0	0	0	0	0
mmu-miR-6361	0	0	0	0	0	0	0	0	0	0	0	0	0	0	0	0
mmu-miR-6362	0	0	0	0	0	0	0	0	0	0	0	0	0	0	0	0
mmu-miR-6363	0	0	0	0	0	0	0	0	0	0	0	0	0	0	0	0
mmu-miR-6364	0	0	0	0	0	0	0	0	0	0	0	0	0	0	0	0
mmu-miR-6365	0	0	0	0	0	0	0	0	0	0	0	0	0	0	0	0
mmu-miR-6366	0	0	0	0	0	0	0	0	0	0	0	0	0	0	0	0
mmu-miR-6367	0	0	0	0	0	0	0	0	0	0	0	0	0	0	0	0
mmu-miR-6368	0	0	0	0	0	0	0	0	0	0	0	0	0	0	0	0
mmu-miR-6369	0	0	0	0	0	0	0	0	0	0	0	0	0	0	0	0
mmu-miR-6370	0	0	0	0	0	0	0	0	0	0	0	0	0	0	0	0
mmu-miR-6371	0	0	0	0	0	0	0	0	0	0	0	0	0	0	0	0
mmu-miR-6372	0	0	0	0	0	0	0	0	0	0	0	0	0	0	0	0
mmu-miR-6373	0	0	0	0	0	0	0	0	0	0	0	0	0	0	0	0
mmu-miR-6375	0	0	0	0	0	0	0	0	0	0	0	0	0	0	0	0
mmu-miR-6376	0	0	0	0	0	0	0	0	0	0	0	0	0	0	0	0
mmu-miR-6378	0	0	0	0	0	0	0	0	0	0	0	0	0	0	0	0
mmu-miR-6379	0	0	0	0	0	0	0	0	0	0	0	0	0	0	0	0
mmu-miR-6380	0	0	0	0	0	0	0	0	0	0	0	0	0	0	0	0
mmu-miR-6381	0	0	0	0	0	0	0	0	0	0	0	0	0	0	0	0
mmu-miR-6382	0	0	0	0	0	0	0	0	0	0	0	0	0	0	0	0
mmu-miR-6383	0	0	0	0	0	0	0	0	0	0	0	0	0	0	0	0
mmu-miR-6384	0	0	0	0	0	0	0	0	0	0	0	0	0	0	0	0
mmu-miR-6385	0	0	0	0	0	0	0	0	0	0	0	0	0	0	0	0
mmu-miR-6386	0	0	0	0	0	0	0	0	0	0	0	0	0	0	0	0
mmu-miR-6387	0	0	0	0	0	0	0	0	0	0	0	0	0	0	0	0
mmu-miR-6388	0	0	0	0	0	0	0	0	0	0	0	0	0	0	0	0
mmu-miR-6389	0	0	0	0	0	0	0	0	0	0	0	0	0	0	0	0
mmu-miR-6390	0	0	0	0	0	0	0	0	0	0	0	0	0	0	0	0
mmu-miR-6391	0	0	0	0	0	0	0	0	0	0	0	0	0	0	0	0
mmu-miR-6392-3p	0	0	0	0	0	0	0	0	0	0	0	0	0	0	0	0
mmu-miR-6392-5p	0	0	0	0	0	0	0	0	0	0	0	0	0	0	0	0
mmu-miR-6393	0	0	0	0	0	0	0	0	0	0	0	0	0	0	0	0
mmu-miR-6394	0	0	0	0	0	0	0	0	0	0	0	0	0	0	0	0
mmu-miR-6396	0	0	0	0	0	0	0	0	0	0	0	0	0	0	0	0
mmu-miR-6397	0	0	0	0	0	0	0	0	0	0	0	0	0	0	0	0
mmu-miR-6398	0	0	0	0	0	0	0	0	0	0	0	0	0	0	0	0
mmu-miR-6399	0	0	0	0	0	0	0	0	0	0	0	0	0	0	0	0
mmu-miR-6400	0	0	0	0	0	0	0	0	0	0	0	0	0	0	0	0
mmu-miR-6401	0	0	0	0	0	0	0	0	0	0	0	0	0	0	0	0
mmu-miR-6402	0	0	0	0	0	0	0	0	0	0	0	0	0	0	0	0
mmu-miR-6403	0	0	0	0	0	0	0	0	0	0	0	0	0	0	0	0
mmu-miR-6404	0	0	0	0	0	0	0	0	0	0	0	0	0	0	0	0
mmu-miR-6405	0	0	0	0	0	0	0	0	0	0	0	0	0	0	0	0
mmu-miR-6406	0	0	0	0	0	0	0	0	0	0	0	0	0	0	0	0
mmu-miR-6407	0	0	0	0	0	0	0	0	0	0	0	0	0	0	0	0
mmu-miR-6408	0	0	0	0	0	0	0	0	0	0	0	0	0	0	0	0
mmu-miR-6409	0	0	0	0	0	0	0	0	0	0	0	0	0	0	0	0
mmu-miR-6410	0	0	0	0	0	0	0	0	0	0	0	0	0	0	0	0
mmu-miR-6411	0	0	0	0	0	0	0	0	0	0	0	0	0	0	0	0
mmu-miR-6413	0	0	0	0	0	0	0	0	0	0	0	0	0	0	0	0
mmu-miR-6414	0	0	0	0	0	0	0	0	0	0	0	0	0	0	0	0
mmu-miR-6415	0	0	0	0	0	0	0	0	0	0	0	0	0	0	0	0
mmu-miR-6416-3p	0	0	0	0	0	0	0	0	0	0	0	0	0	0	0	0
mmu-miR-6416-5p	0	0	0	0	0	0	0	0	0	0	0	0	0	0	0	0
mmu-miR-6417	0	0	0	0	0	0	0	0	0	0	0	0	0	0	0	0
mmu-miR-6418-3p	0	0	0	0	0	0	0	0	0	0	0	0	0	0	0	0
mmu-miR-6418-5p	0	0	0	0	0	0	0	0	0	0	0	0	0	0	0	0
mmu-miR-6419	0	0	0	0	0	0	0	0	0	0	0	0	0	0	0	0
mmu-miR-6420	0	0	0	0	0	0	0	0	0	0	0	0	0	0	0	0
mmu-miR-6481	0	0	0	0	0	0	0	0	0	0	0	0	0	0	0	0
mmu-miR-653-3p	0	0	0	0	0	0	0	0	0	0	0	0	0	0	0	0
mmu-miR-653-5p	0	0	0	0	0	0	0	0	0	0	0	0	0	0	0	0
mmu-miR-6537-3p	0	0	0	0	0	0	0	0	0	0	0	0	0	0	0	0
mmu-miR-6537-5p	0	0	0	0	0	0	0	0	0	0	0	0	0	0	0	0
mmu-miR-6538	0	0	0	0	0	0	0	0	0	0	0	0	0	0	0	0
mmu-miR-6539	0	0	0	0	0	0	0	0	0	0	0	0	0	0	0	0
mmu-miR-6540-3p	0	0	0	0	0	0	0	0	0	0	0	0	0	0	0	0
mmu-miR-6540-5p	0	0	0	0	0	0	0	0	0	0	0	0	0	0	0	0
mmu-miR-6541	0	0	0	0	0	0	0	0	0	0	0	0	0	0	0	0
mmu-miR-654-3p	0	0	0	0	0	0	0	0	0	0	0	0	0	0	0	0
mmu-miR-654-5p	0	0	0	0	0	0	0	0	0	0	0	0	0	0	0	0
mmu-miR-6546-3p	0	0	0	0	0	0	0	0	0	0	0	0	0	0	0	0
mmu-miR-6546-5p	0	0	0	0	0	0	0	0	0	0	0	0	0	0	0	0
mmu-miR-665-3p	0	0	0	0	0	0	0	0	0	0	0	0	0	0	0	0
mmu-miR-665-5p	0	0	0	0	0	0	0	0	0	0	0	0	0	0	0	0
mmu-miR-666-5p	0	0	0	0	0	0	0	0	0	0	0	0	0	0	0	0
mmu-miR-667-3p	0	0	0	0	0	0	0	0	0	0	0	0	0	0	0	0
mmu-miR-667-5p	0	0	0	0	0	0	0	0	0	0	0	0	0	0	0	0
mmu-miR-668-3p	0	0	0	0	0	0	0	0	0	0	0	0	0	0	0	0
mmu-miR-668-5p	0	0	0	0	0	0	0	0	0	0	0	0	0	0	0	0
mmu-miR-669-3p	0	0	0	0	0	0	0	0	0	0	0	0	0	0	0	0
mmu-miR-669-5p	0	0	0	0	0	0	0	0	0	0	0	0	0	0	0	0
mmu-miR-669a-3-3p	0	0	0	0	0	0	0	0	0	0	0	0	0	0	0	0
mmu-miR-669c-5p	0	0	0	0	0	0	0	0	0	0	0	0	0	0	0	0
mmu-miR-669d-2-3p	0	0	0	0	0	0	0	0	0	0	0	0	0	0	0	0
mmu-miR-669d-3p	0	0	0	0	0	0	0	0	0	0	0	0	0	0	0	0
mmu-miR-669e-3p	0	0	0	0	0	0	0	0	0	0	0	0	0	0	0	0
mmu-miR-669e-5p	0	0	0	0	0	0	0	0	0	0	0	0	0	0	0	0
mmu-miR-669f-3p	0	0	0	0	0	0	0	0	0	0	0	0	0	0	0	0
mmu-miR-669f-5p	0	0	0	0	0	0	0	0	0	0	0	0	0	0	0	0
mmu-miR-669g	0	0	0	0	0	0	0	0	0	0	0	0	0	0	0	0
mmu-miR-669h-3p	0	0	0	0	0	0	0	0	0	0	0	0	0	0	0	0
mmu-miR-669h-5p	0	0	0	0	0	0	0	0	0	0	0	0	0	0	0	0
mmu-miR-669i	0	0	0	0	0	0	0	0	0	0	0	0	0	0	0	0
mmu-miR-669j	0	0	0	0	0	0	0	0	0	0	0	0	0	0	0	0
mmu-miR-669k-3p	0	0	0	0	0	0	0	0	0	0	0	0	0	0	0	0
mmu-miR-669k-5p	0	0	0	0	0	0	0	0	0	0	0	0	0	0	0	0
mmu-miR-669l-3p	0	0	0	0	0	0	0	0	0	0	0	0	0	0	0	0
mmu-miR-669m-3p	0	0	0	0	0	0	0	0	0	0	0	0	0	0	0	0
mmu-miR-669m-5p	0	0	0	0	0	0	0	0	0	0	0	0	0	0	0	0
mmu-miR-669n	0	0	0	0	0	0	0	0	0	0	0	0	0	0	0	0
mmu-miR-669o-3p	0	0	0	0	0	0	0	0	0	0	0	0	0	0	0	0
mmu-miR-669o-5p	0	0	0	0	0	0	0	0	0	0	0	0	0	0	0	0
mmu-miR-669p-3p	0	0	0	0	0	0	0	0	0	0	0	0	0	0	0	0
mmu-miR-669p-5p	0	0	0	0	0	0	0	0	0	0	0	0	0	0	0	0
mmu-miR-670-3p	0	0	0	0	0	0	0	0	0	0	0	0	0	0	0	0
mmu-miR-670-5p	0	0	0	0	0	0	0	0	0	0	0	0	0	0	0	0
mmu-miR-6715-3p	0	0	0	0	0	0	0	0	0	0	0	0	0	0	0	0
mmu-miR-6715-5p	0	0	0	0	0	0	0	0	0	0	0	0	0	0	0	0
mmu-miR-672-3p	0	0	0	0	0	0	0	0	0	0	0	0	0	0	0	0
mmu-miR-675-3p	0	0	0	0	0	0	0	0	0	0	0	0	0	0	0	0
mmu-miR-675-5p	0	0	0	0	0	0	0	0	0	0	0	0	0	0	0	0
mmu-miR-676-3p	0	0	0	0	0	0	0	0	0	0	0	0	0	0	0	0
mmu-miR-676-5p	0	0	0	0	0	0	0	0	0	0	0	0	0	0	0	0
mmu-miR-6769-3p	0	0	0	0	0	0	0	0	0	0	0	0	0	0	0	0
mmu-miR-6769-5p	0	0	0	0	0	0	0	0	0	0	0	0	0	0	0	0
mmu-miR-677-3p	0	0	0	0	0	0	0	0	0	0	0	0	0	0	0	0
mmu-miR-677-5p	0	0	0	0	0	0	0	0	0	0	0	0	0	0	0	0
mmu-miR-678	0	0	0	0	0	0	0	0	0	0	0	0	0	0	0	0
mmu-miR-679-3p	0	0	0	0	0	0	0	0	0	0	0	0	0	0	0	0
mmu-miR-679-5p	0	0	0	0	0	0	0	0	0	0	0	0	0	0	0	0
mmu-miR-680	0	0	0	0	0	0	0	0	0	0	0	0	0	0	0	0
mmu-miR-681	0	0	0	0	0	0	0	0	0	0	0	0	0	0	0	0
mmu-miR-682	0	0	0	0	0	0	0	0	0	0	0	0	0	0	0	0
mmu-miR-683	0	0	0	0	0	0	0	0	0	0	0	0	0	0	0	0
mmu-miR-684	0	0	0	0	0	0	0	0	0	0	0	0	0	0	0	0
mmu-miR-686	0	0	0	0	0	0	0	0	0	0	0	0	0	0	0	0
mmu-miR-687	0	0	0	0	0	0	0	0	0	0	0	0	0	0	0	0
mmu-miR-688	0	0	0	0	0	0	0	0	0	0	0	0	0	0	0	0
mmu-miR-6896-3p	0	0	0	0	0	0	0	0	0	0	0	0	0	0	0	0
mmu-miR-6896-5p	0	0	0	0	0	0	0	0	0	0	0	0	0	0	0	0
mmu-miR-6897-3p	0	0	0	0	0	0	0	0	0	0	0	0	0	0	0	0
mmu-miR-6897-5p	0	0	0	0	0	0	0	0	0	0	0	0	0	0	0	0
mmu-miR-6898-3p	0	0	0	0	0	0	0	0	0	0	0	0	0	0	0	0
mmu-miR-6898-5p	0	0	0	0	0	0	0	0	0	0	0	0	0	0	0	0
mmu-miR-6899-3p	0	0	0	0	0	0	0	0	0	0	0	0	0	0	0	0
mmu-miR-6899-5p	0	0	0	0	0	0	0	0	0	0	0	0	0	0	0	0
mmu-miR-6900-3p	0	0	0	0	0	0	0	0	0	0	0	0	0	0	0	0
mmu-miR-6900-5p	0	0	0	0	0	0	0	0	0	0	0	0	0	0	0	0
mmu-miR-6901-3p	0	0	0	0	0	0	0	0	0	0	0	0	0	0	0	0
mmu-miR-6901-5p	0	0	0	0	0	0	0	0	0	0	0	0	0	0	0	0
mmu-miR-6902-5p	0	0	0	0	0	0	0	0	0	0	0	0	0	0	0	0
mmu-miR-6903-3p	0	0	0	0	0	0	0	0	0	0	0	0	0	0	0	0
mmu-miR-6903-5p	0	0	0	0	0	0	0	0	0	0	0	0	0	0	0	0
mmu-miR-6904-3p	0	0	0	0	0	0	0	0	0	0	0	0	0	0	0	0
mmu-miR-6904-5p	0	0	0	0	0	0	0	0	0	0	0	0	0	0	0	0
mmu-miR-6905-3p	0	0	0	0	0	0	0	0	0	0	0	0	0	0	0	0
mmu-miR-6905-5p	0	0	0	0	0	0	0	0	0	0	0	0	0	0	0	0
mmu-miR-6906-3p	0	0	0	0	0	0	0	0	0	0	0	0	0	0	0	0
mmu-miR-6906-5p	0	0	0	0	0	0	0	0	0	0	0	0	0	0	0	0
mmu-miR-6907-3p	0	0	0	0	0	0	0	0	0	0	0	0	0	0	0	0
mmu-miR-6907-5p	0	0	0	0	0	0	0	0	0	0	0	0	0	0	0	0
mmu-miR-6908-3p	0	0	0	0	0	0	0	0	0	0	0	0	0	0	0	0
mmu-miR-6908-5p	0	0	0	0	0	0	0	0	0	0	0	0	0	0	0	0
mmu-miR-6909-3p	0	0	0	0	0	0	0	0	0	0	0	0	0	0	0	0
mmu-miR-6909-5p	0	0	0	0	0	0	0	0	0	0	0	0	0	0	0	0
mmu-miR-691	0	0	0	0	0	0	0	0	0	0	0	0	0	0	0	0
mmu-miR-6910-3p	0	0	0	0	0	0	0	0	0	0	0	0	0	0	0	0
mmu-miR-6910-5p	0	0	0	0	0	0	0	0	0	0	0	0	0	0	0	0
mmu-miR-6911-3p	0	0	0	0	0	0	0	0	0	0	0	0	0	0	0	0
mmu-miR-6911-5p	0	0	0	0	0	0	0	0	0	0	0	0	0	0	0	0
mmu-miR-6912-3p	0	0	0	0	0	0	0	0	0	0	0	0	0	0	0	0
mmu-miR-6912-5p	0	0	0	0	0	0	0	0	0	0	0	0	0	0	0	0
mmu-miR-6913-3p	0	0	0	0	0	0	0	0	0	0	0	0	0	0	0	0
mmu-miR-6913-5p	0	0	0	0	0	0	0	0	0	0	0	0	0	0	0	0
mmu-miR-6914-3p	0	0	0	0	0	0	0	0	0	0	0	0	0	0	0	0
mmu-miR-6914-5p	0	0	0	0	0	0	0	0	0	0	0	0	0	0	0	0
mmu-miR-6915-3p	0	0	0	0	0	0	0	0	0	0	0	0	0	0	0	0
mmu-miR-6915-5p	0	0	0	0	0	0	0	0	0	0	0	0	0	0	0	0
mmu-miR-6916-3p	0	0	0	0	0	0	0	0	0	0	0	0	0	0	0	0
mmu-miR-6916-5p	0	0	0	0	0	0	0	0	0	0	0	0	0	0	0	0
mmu-miR-6917-3p	0	0	0	0	0	0	0	0	0	0	0	0	0	0	0	0
mmu-miR-6917-5p	0	0	0	0	0	0	0	0	0	0	0	0	0	0	0	0
mmu-miR-6918-3p	0	0	0	0	0	0	0	0	0	0	0	0	0	0	0	0
mmu-miR-6918-5p	0	0	0	0	0	0	0	0	0	0	0	0	0	0	0	0
mmu-miR-6919-3p	0	0	0	0	0	0	0	0	0	0	0	0	0	0	0	0
mmu-miR-6919-5p	0	0	0	0	0	0	0	0	0	0	0	0	0	0	0	0
mmu-miR-692	0	0	0	0	0	0	0	0	0	0	0	0	0	0	0	0
mmu-miR-6920-3p	0	0	0	0	0	0	0	0	0	0	0	0	0	0	0	0
mmu-miR-6920-5p	0	0	0	0	0	0	0	0	0	0	0	0	0	0	0	0
mmu-miR-6921-3p	0	0	0	0	0	0	0	0	0	0	0	0	0	0	0	0
mmu-miR-6921-5p	0	0	0	0	0	0	0	0	0	0	0	0	0	0	0	0
mmu-miR-6922-3p	0	0	0	0	0	0	0	0	0	0	0	0	0	0	0	0
mmu-miR-6922-5p	0	0	0	0	0	0	0	0	0	0	0	0	0	0	0	0
mmu-miR-6923-3p	0	0	0	0	0	0	0	0	0	0	0	0	0	0	0	0
mmu-miR-6923-5p	0	0	0	0	0	0	0	0	0	0	0	0	0	0	0	0
mmu-miR-6924-3p	0	0	0	0	0	0	0	0	0	0	0	0	0	0	0	0
mmu-miR-6924-5p	0	0	0	0	0	0	0	0	0	0	0	0	0	0	0	0
mmu-miR-6925-3p	0	0	0	0	0	0	0	0	0	0	0	0	0	0	0	0
mmu-miR-6925-5p	0	0	0	0	0	0	0	0	0	0	0	0	0	0	0	0
mmu-miR-6926-3p	0	0	0	0	0	0	0	0	0	0	0	0	0	0	0	0
mmu-miR-6926-5p	0	0	0	0	0	0	0	0	0	0	0	0	0	0	0	0
mmu-miR-6927-3p	0	0	0	0	0	0	0	0	0	0	0	0	0	0	0	0
mmu-miR-6927-5p	0	0	0	0	0	0	0	0	0	0	0	0	0	0	0	0
mmu-miR-6928-3p	0	0	0	0	0	0	0	0	0	0	0	0	0	0	0	0
mmu-miR-6928-5p	0	0	0	0	0	0	0	0	0	0	0	0	0	0	0	0
mmu-miR-6929-3p	0	0	0	0	0	0	0	0	0	0	0	0	0	0	0	0
mmu-miR-6929-5p	0	0	0	0	0	0	0	0	0	0	0	0	0	0	0	0
mmu-miR-6930-3p	0	0	0	0	0	0	0	0	0	0	0	0	0	0	0	0
mmu-miR-6930-5p	0	0	0	0	0	0	0	0	0	0	0	0	0	0	0	0
mmu-miR-6931-3p	0	0	0	0	0	0	0	0	0	0	0	0	0	0	0	0
mmu-miR-6931-5p	0	0	0	0	0	0	0	0	0	0	0	0	0	0	0	0
mmu-miR-6932-3p	0	0	0	0	0	0	0	0	0	0	0	0	0	0	0	0
mmu-miR-6932-5p	0	0	0	0	0	0	0	0	0	0	0	0	0	0	0	0
mmu-miR-6933-3p	0	0	0	0	0	0	0	0	0	0	0	0	0	0	0	0
mmu-miR-6933-5p	0	0	0	0	0	0	0	0	0	0	0	0	0	0	0	0
mmu-miR-693-3p	0	0	0	0	0	0	0	0	0	0	0	0	0	0	0	0
mmu-miR-6934-3p	0	0	0	0	0	0	0	0	0	0	0	0	0	0	0	0
mmu-miR-6934-5p	0	0	0	0	0	0	0	0	0	0	0	0	0	0	0	0
mmu-miR-6935-3p	0	0	0	0	0	0	0	0	0	0	0	0	0	0	0	0
mmu-miR-6935-5p	0	0	0	0	0	0	0	0	0	0	0	0	0	0	0	0
mmu-miR-693-5p	0	0	0	0	0	0	0	0	0	0	0	0	0	0	0	0
mmu-miR-6936-3p	0	0	0	0	0	0	0	0	0	0	0	0	0	0	0	0
mmu-miR-6936-5p	0	0	0	0	0	0	0	0	0	0	0	0	0	0	0	0
mmu-miR-6937-3p	0	0	0	0	0	0	0	0	0	0	0	0	0	0	0	0
mmu-miR-6938-3p	0	0	0	0	0	0	0	0	0	0	0	0	0	0	0	0
mmu-miR-6938-5p	0	0	0	0	0	0	0	0	0	0	0	0	0	0	0	0
mmu-miR-6939-3p	0	0	0	0	0	0	0	0	0	0	0	0	0	0	0	0
mmu-miR-6939-5p	0	0	0	0	0	0	0	0	0	0	0	0	0	0	0	0
mmu-miR-694	0	0	0	0	0	0	0	0	0	0	0	0	0	0	0	0
mmu-miR-6940-3p	0	0	0	0	0	0	0	0	0	0	0	0	0	0	0	0
mmu-miR-6940-5p	0	0	0	0	0	0	0	0	0	0	0	0	0	0	0	0
mmu-miR-6941-3p	0	0	0	0	0	0	0	0	0	0	0	0	0	0	0	0
mmu-miR-6941-5p	0	0	0	0	0	0	0	0	0	0	0	0	0	0	0	0
mmu-miR-6942-3p	0	0	0	0	0	0	0	0	0	0	0	0	0	0	0	0
mmu-miR-6942-5p	0	0	0	0	0	0	0	0	0	0	0	0	0	0	0	0
mmu-miR-6943-3p	0	0	0	0	0	0	0	0	0	0	0	0	0	0	0	0
mmu-miR-6943-5p	0	0	0	0	0	0	0	0	0	0	0	0	0	0	0	0
mmu-miR-6944-3p	0	0	0	0	0	0	0	0	0	0	0	0	0	0	0	0
mmu-miR-6944-5p	0	0	0	0	0	0	0	0	0	0	0	0	0	0	0	0
mmu-miR-6945-3p	0	0	0	0	0	0	0	0	0	0	0	0	0	0	0	0
mmu-miR-6945-5p	0	0	0	0	0	0	0	0	0	0	0	0	0	0	0	0
mmu-miR-6946-3p	0	0	0	0	0	0	0	0	0	0	0	0	0	0	0	0
mmu-miR-6946-5p	0	0	0	0	0	0	0	0	0	0	0	0	0	0	0	0
mmu-miR-6947-3p	0	0	0	0	0	0	0	0	0	0	0	0	0	0	0	0
mmu-miR-6947-5p	0	0	0	0	0	0	0	0	0	0	0	0	0	0	0	0
mmu-miR-6948-3p	0	0	0	0	0	0	0	0	0	0	0	0	0	0	0	0
mmu-miR-6948-5p	0	0	0	0	0	0	0	0	0	0	0	0	0	0	0	0
mmu-miR-6949-3p	0	0	0	0	0	0	0	0	0	0	0	0	0	0	0	0
mmu-miR-6949-5p	0	0	0	0	0	0	0	0	0	0	0	0	0	0	0	0
mmu-miR-695	0	0	0	0	0	0	0	0	0	0	0	0	0	0	0	0
mmu-miR-6950-3p	0	0	0	0	0	0	0	0	0	0	0	0	0	0	0	0
mmu-miR-6950-5p	0	0	0	0	0	0	0	0	0	0	0	0	0	0	0	0
mmu-miR-6951-3p	0	0	0	0	0	0	0	0	0	0	0	0	0	0	0	0
mmu-miR-6951-5p	0	0	0	0	0	0	0	0	0	0	0	0	0	0	0	0
mmu-miR-6952-3p	0	0	0	0	0	0	0	0	0	0	0	0	0	0	0	0
mmu-miR-6952-5p	0	0	0	0	0	0	0	0	0	0	0	0	0	0	0	0
mmu-miR-6953-3p	0	0	0	0	0	0	0	0	0	0	0	0	0	0	0	0
mmu-miR-6953-5p	0	0	0	0	0	0	0	0	0	0	0	0	0	0	0	0
mmu-miR-6954-3p	0	0	0	0	0	0	0	0	0	0	0	0	0	0	0	0
mmu-miR-6954-5p	0	0	0	0	0	0	0	0	0	0	0	0	0	0	0	0
mmu-miR-6955-3p	0	0	0	0	0	0	0	0	0	0	0	0	0	0	0	0
mmu-miR-6955-5p	0	0	0	0	0	0	0	0	0	0	0	0	0	0	0	0
mmu-miR-6956-3p	0	0	0	0	0	0	0	0	0	0	0	0	0	0	0	0
mmu-miR-6956-5p	0	0	0	0	0	0	0	0	0	0	0	0	0	0	0	0
mmu-miR-6957-5p	0	0	0	0	0	0	0	0	0	0	0	0	0	0	0	0
mmu-miR-6958-3p	0	0	0	0	0	0	0	0	0	0	0	0	0	0	0	0
mmu-miR-6959-3p	0	0	0	0	0	0	0	0	0	0	0	0	0	0	0	0
mmu-miR-6959-5p	0	0	0	0	0	0	0	0	0	0	0	0	0	0	0	0
mmu-miR-696	0	0	0	0	0	0	0	0	0	0	0	0	0	0	0	0
mmu-miR-6960-3p	0	0	0	0	0	0	0	0	0	0	0	0	0	0	0	0
mmu-miR-6960-5p	0	0	0	0	0	0	0	0	0	0	0	0	0	0	0	0
mmu-miR-6961-3p	0	0	0	0	0	0	0	0	0	0	0	0	0	0	0	0
mmu-miR-6961-5p	0	0	0	0	0	0	0	0	0	0	0	0	0	0	0	0
mmu-miR-6962-3p	0	0	0	0	0	0	0	0	0	0	0	0	0	0	0	0
mmu-miR-6962-5p	0	0	0	0	0	0	0	0	0	0	0	0	0	0	0	0
mmu-miR-6963-3p	0	0	0	0	0	0	0	0	0	0	0	0	0	0	0	0
mmu-miR-6963-5p	0	0	0	0	0	0	0	0	0	0	0	0	0	0	0	0
mmu-miR-6964-3p	0	0	0	0	0	0	0	0	0	0	0	0	0	0	0	0
mmu-miR-6964-5p	0	0	0	0	0	0	0	0	0	0	0	0	0	0	0	0
mmu-miR-6965-3p	0	0	0	0	0	0	0	0	0	0	0	0	0	0	0	0
mmu-miR-6965-5p	0	0	0	0	0	0	0	0	0	0	0	0	0	0	0	0
mmu-miR-6966-3p	0	0	0	0	0	0	0	0	0	0	0	0	0	0	0	0
mmu-miR-6967-3p	0	0	0	0	0	0	0	0	0	0	0	0	0	0	0	0
mmu-miR-6967-5p	0	0	0	0	0	0	0	0	0	0	0	0	0	0	0	0
mmu-miR-6968-3p	0	0	0	0	0	0	0	0	0	0	0	0	0	0	0	0
mmu-miR-6968-5p	0	0	0	0	0	0	0	0	0	0	0	0	0	0	0	0
mmu-miR-6969-3p	0	0	0	0	0	0	0	0	0	0	0	0	0	0	0	0
mmu-miR-6969-5p	0	0	0	0	0	0	0	0	0	0	0	0	0	0	0	0
mmu-miR-697	0	0	0	0	0	0	0	0	0	0	0	0	0	0	0	0
mmu-miR-6970-3p	0	0	0	0	0	0	0	0	0	0	0	0	0	0	0	0
mmu-miR-6970-5p	0	0	0	0	0	0	0	0	0	0	0	0	0	0	0	0
mmu-miR-6971-3p	0	0	0	0	0	0	0	0	0	0	0	0	0	0	0	0
mmu-miR-6971-5p	0	0	0	0	0	0	0	0	0	0	0	0	0	0	0	0
mmu-miR-6972-3p	0	0	0	0	0	0	0	0	0	0	0	0	0	0	0	0
mmu-miR-6972-5p	0	0	0	0	0	0	0	0	0	0	0	0	0	0	0	0
mmu-miR-6973-3p	0	0	0	0	0	0	0	0	0	0	0	0	0	0	0	0
mmu-miR-6973-5p	0	0	0	0	0	0	0	0	0	0	0	0	0	0	0	0
mmu-miR-6974-3p	0	0	0	0	0	0	0	0	0	0	0	0	0	0	0	0
mmu-miR-6974-5p	0	0	0	0	0	0	0	0	0	0	0	0	0	0	0	0
mmu-miR-6975-3p	0	0	0	0	0	0	0	0	0	0	0	0	0	0	0	0
mmu-miR-6975-5p	0	0	0	0	0	0	0	0	0	0	0	0	0	0	0	0
mmu-miR-6976-3p	0	0	0	0	0	0	0	0	0	0	0	0	0	0	0	0
mmu-miR-6976-5p	0	0	0	0	0	0	0	0	0	0	0	0	0	0	0	0
mmu-miR-6977-3p	0	0	0	0	0	0	0	0	0	0	0	0	0	0	0	0
mmu-miR-6977-5p	0	0	0	0	0	0	0	0	0	0	0	0	0	0	0	0
mmu-miR-6978-3p	0	0	0	0	0	0	0	0	0	0	0	0	0	0	0	0
mmu-miR-6978-5p	0	0	0	0	0	0	0	0	0	0	0	0	0	0	0	0
mmu-miR-6979-3p	0	0	0	0	0	0	0	0	0	0	0	0	0	0	0	0
mmu-miR-6979-5p	0	0	0	0	0	0	0	0	0	0	0	0	0	0	0	0
mmu-miR-6980-3p	0	0	0	0	0	0	0	0	0	0	0	0	0	0	0	0
mmu-miR-6980-5p	0	0	0	0	0	0	0	0	0	0	0	0	0	0	0	0
mmu-miR-6981-3p	0	0	0	0	0	0	0	0	0	0	0	0	0	0	0	0
mmu-miR-6982-3p	0	0	0	0	0	0	0	0	0	0	0	0	0	0	0	0
mmu-miR-6982-5p	0	0	0	0	0	0	0	0	0	0	0	0	0	0	0	0
mmu-miR-6983-3p	0	0	0	0	0	0	0	0	0	0	0	0	0	0	0	0
mmu-miR-6983-5p	0	0	0	0	0	0	0	0	0	0	0	0	0	0	0	0
mmu-miR-698-3p	0	0	0	0	0	0	0	0	0	0	0	0	0	0	0	0
mmu-miR-6984-3p	0	0	0	0	0	0	0	0	0	0	0	0	0	0	0	0
mmu-miR-6984-5p	0	0	0	0	0	0	0	0	0	0	0	0	0	0	0	0
mmu-miR-6985-3p	0	0	0	0	0	0	0	0	0	0	0	0	0	0	0	0
mmu-miR-6985-5p	0	0	0	0	0	0	0	0	0	0	0	0	0	0	0	0
mmu-miR-698-5p	0	0	0	0	0	0	0	0	0	0	0	0	0	0	0	0
mmu-miR-6986-3p	0	0	0	0	0	0	0	0	0	0	0	0	0	0	0	0
mmu-miR-6986-5p	0	0	0	0	0	0	0	0	0	0	0	0	0	0	0	0
mmu-miR-6987-3p	0	0	0	0	0	0	0	0	0	0	0	0	0	0	0	0
mmu-miR-6987-5p	0	0	0	0	0	0	0	0	0	0	0	0	0	0	0	0
mmu-miR-6988-3p	0	0	0	0	0	0	0	0	0	0	0	0	0	0	0	0
mmu-miR-6988-5p	0	0	0	0	0	0	0	0	0	0	0	0	0	0	0	0
mmu-miR-6989-3p	0	0	0	0	0	0	0	0	0	0	0	0	0	0	0	0
mmu-miR-6989-5p	0	0	0	0	0	0	0	0	0	0	0	0	0	0	0	0
mmu-miR-6990-3p	0	0	0	0	0	0	0	0	0	0	0	0	0	0	0	0
mmu-miR-6990-5p	0	0	0	0	0	0	0	0	0	0	0	0	0	0	0	0
mmu-miR-6991-3p	0	0	0	0	0	0	0	0	0	0	0	0	0	0	0	0
mmu-miR-6991-5p	0	0	0	0	0	0	0	0	0	0	0	0	0	0	0	0
mmu-miR-6992-3p	0	0	0	0	0	0	0	0	0	0	0	0	0	0	0	0
mmu-miR-6992-5p	0	0	0	0	0	0	0	0	0	0	0	0	0	0	0	0
mmu-miR-6993-3p	0	0	0	0	0	0	0	0	0	0	0	0	0	0	0	0
mmu-miR-6993-5p	0	0	0	0	0	0	0	0	0	0	0	0	0	0	0	0
mmu-miR-6994-3p	0	0	0	0	0	0	0	0	0	0	0	0	0	0	0	0
mmu-miR-6994-5p	0	0	0	0	0	0	0	0	0	0	0	0	0	0	0	0
mmu-miR-6995-3p	0	0	0	0	0	0	0	0	0	0	0	0	0	0	0	0
mmu-miR-6995-5p	0	0	0	0	0	0	0	0	0	0	0	0	0	0	0	0
mmu-miR-6996-3p	0	0	0	0	0	0	0	0	0	0	0	0	0	0	0	0
mmu-miR-6996-5p	0	0	0	0	0	0	0	0	0	0	0	0	0	0	0	0
mmu-miR-6997-3p	0	0	0	0	0	0	0	0	0	0	0	0	0	0	0	0
mmu-miR-6997-5p	0	0	0	0	0	0	0	0	0	0	0	0	0	0	0	0
mmu-miR-6998-3p	0	0	0	0	0	0	0	0	0	0	0	0	0	0	0	0
mmu-miR-6998-5p	0	0	0	0	0	0	0	0	0	0	0	0	0	0	0	0
mmu-miR-6999-3p	0	0	0	0	0	0	0	0	0	0	0	0	0	0	0	0
mmu-miR-6999-5p	0	0	0	0	0	0	0	0	0	0	0	0	0	0	0	0
mmu-miR-7000-3p	0	0	0	0	0	0	0	0	0	0	0	0	0	0	0	0
mmu-miR-7000-5p	0	0	0	0	0	0	0	0	0	0	0	0	0	0	0	0
mmu-miR-7001-3p	0	0	0	0	0	0	0	0	0	0	0	0	0	0	0	0
mmu-miR-7001-5p	0	0	0	0	0	0	0	0	0	0	0	0	0	0	0	0
mmu-miR-7002-3p	0	0	0	0	0	0	0	0	0	0	0	0	0	0	0	0
mmu-miR-7002-5p	0	0	0	0	0	0	0	0	0	0	0	0	0	0	0	0
mmu-miR-7003-3p	0	0	0	0	0	0	0	0	0	0	0	0	0	0	0	0
mmu-miR-7003-5p	0	0	0	0	0	0	0	0	0	0	0	0	0	0	0	0
mmu-miR-700-3p	0	0	0	0	0	0	0	0	0	0	0	0	0	0	0	0
mmu-miR-7004-3p	0	0	0	0	0	0	0	0	0	0	0	0	0	0	0	0
mmu-miR-7004-5p	0	0	0	0	0	0	0	0	0	0	0	0	0	0	0	0
mmu-miR-7005-3p	0	0	0	0	0	0	0	0	0	0	0	0	0	0	0	0
mmu-miR-7005-5p	0	0	0	0	0	0	0	0	0	0	0	0	0	0	0	0
mmu-miR-700-5p	0	0	0	0	0	0	0	0	0	0	0	0	0	0	0	0
mmu-miR-7006-3p	0	0	0	0	0	0	0	0	0	0	0	0	0	0	0	0
mmu-miR-7006-5p	0	0	0	0	0	0	0	0	0	0	0	0	0	0	0	0
mmu-miR-7007-3p	0	0	0	0	0	0	0	0	0	0	0	0	0	0	0	0
mmu-miR-7007-5p	0	0	0	0	0	0	0	0	0	0	0	0	0	0	0	0
mmu-miR-7008-3p	0	0	0	0	0	0	0	0	0	0	0	0	0	0	0	0
mmu-miR-7008-5p	0	0	0	0	0	0	0	0	0	0	0	0	0	0	0	0
mmu-miR-7009-3p	0	0	0	0	0	0	0	0	0	0	0	0	0	0	0	0
mmu-miR-7009-5p	0	0	0	0	0	0	0	0	0	0	0	0	0	0	0	0
mmu-miR-7010-3p	0	0	0	0	0	0	0	0	0	0	0	0	0	0	0	0
mmu-miR-7010-5p	0	0	0	0	0	0	0	0	0	0	0	0	0	0	0	0
mmu-miR-7011-3p	0	0	0	0	0	0	0	0	0	0	0	0	0	0	0	0
mmu-miR-7012-3p	0	0	0	0	0	0	0	0	0	0	0	0	0	0	0	0
mmu-miR-7012-5p	0	0	0	0	0	0	0	0	0	0	0	0	0	0	0	0
mmu-miR-7013-3p	0	0	0	0	0	0	0	0	0	0	0	0	0	0	0	0
mmu-miR-7013-5p	0	0	0	0	0	0	0	0	0	0	0	0	0	0	0	0
mmu-miR-701-3p	0	0	0	0	0	0	0	0	0	0	0	0	0	0	0	0
mmu-miR-7014-3p	0	0	0	0	0	0	0	0	0	0	0	0	0	0	0	0
mmu-miR-7015-3p	0	0	0	0	0	0	0	0	0	0	0	0	0	0	0	0
mmu-miR-7015-5p	0	0	0	0	0	0	0	0	0	0	0	0	0	0	0	0
mmu-miR-701-5p	0	0	0	0	0	0	0	0	0	0	0	0	0	0	0	0
mmu-miR-7016-3p	0	0	0	0	0	0	0	0	0	0	0	0	0	0	0	0
mmu-miR-7016-5p	0	0	0	0	0	0	0	0	0	0	0	0	0	0	0	0
mmu-miR-7017-3p	0	0	0	0	0	0	0	0	0	0	0	0	0	0	0	0
mmu-miR-7017-5p	0	0	0	0	0	0	0	0	0	0	0	0	0	0	0	0
mmu-miR-7018-3p	0	0	0	0	0	0	0	0	0	0	0	0	0	0	0	0
mmu-miR-7018-5p	0	0	0	0	0	0	0	0	0	0	0	0	0	0	0	0
mmu-miR-7019-3p	0	0	0	0	0	0	0	0	0	0	0	0	0	0	0	0
mmu-miR-7019-5p	0	0	0	0	0	0	0	0	0	0	0	0	0	0	0	0
mmu-miR-7020-3p	0	0	0	0	0	0	0	0	0	0	0	0	0	0	0	0
mmu-miR-7020-5p	0	0	0	0	0	0	0	0	0	0	0	0	0	0	0	0
mmu-miR-7021-3p	0	0	0	0	0	0	0	0	0	0	0	0	0	0	0	0
mmu-miR-7021-5p	0	0	0	0	0	0	0	0	0	0	0	0	0	0	0	0
mmu-miR-7022-3p	0	0	0	0	0	0	0	0	0	0	0	0	0	0	0	0
mmu-miR-7022-5p	0	0	0	0	0	0	0	0	0	0	0	0	0	0	0	0
mmu-miR-7023-3p	0	0	0	0	0	0	0	0	0	0	0	0	0	0	0	0
mmu-miR-7023-5p	0	0	0	0	0	0	0	0	0	0	0	0	0	0	0	0
mmu-miR-702-3p	0	0	0	0	0	0	0	0	0	0	0	0	0	0	0	0
mmu-miR-7024-3p	0	0	0	0	0	0	0	0	0	0	0	0	0	0	0	0
mmu-miR-7024-5p	0	0	0	0	0	0	0	0	0	0	0	0	0	0	0	0
mmu-miR-7025-3p	0	0	0	0	0	0	0	0	0	0	0	0	0	0	0	0
mmu-miR-7025-5p	0	0	0	0	0	0	0	0	0	0	0	0	0	0	0	0
mmu-miR-702-5p	0	0	0	0	0	0	0	0	0	0	0	0	0	0	0	0
mmu-miR-7026-3p	0	0	0	0	0	0	0	0	0	0	0	0	0	0	0	0
mmu-miR-7026-5p	0	0	0	0	0	0	0	0	0	0	0	0	0	0	0	0
mmu-miR-7027-3p	0	0	0	0	0	0	0	0	0	0	0	0	0	0	0	0
mmu-miR-7027-5p	0	0	0	0	0	0	0	0	0	0	0	0	0	0	0	0
mmu-miR-7028-3p	0	0	0	0	0	0	0	0	0	0	0	0	0	0	0	0
mmu-miR-7028-5p	0	0	0	0	0	0	0	0	0	0	0	0	0	0	0	0
mmu-miR-7029-3p	0	0	0	0	0	0	0	0	0	0	0	0	0	0	0	0
mmu-miR-7029-5p	0	0	0	0	0	0	0	0	0	0	0	0	0	0	0	0
mmu-miR-703	0	0	0	0	0	0	0	0	0	0	0	0	0	0	0	0
mmu-miR-7030-3p	0	0	0	0	0	0	0	0	0	0	0	0	0	0	0	0
mmu-miR-7030-5p	0	0	0	0	0	0	0	0	0	0	0	0	0	0	0	0
mmu-miR-7031-3p	0	0	0	0	0	0	0	0	0	0	0	0	0	0	0	0
mmu-miR-7031-5p	0	0	0	0	0	0	0	0	0	0	0	0	0	0	0	0
mmu-miR-7032-3p	0	0	0	0	0	0	0	0	0	0	0	0	0	0	0	0
mmu-miR-7032-5p	0	0	0	0	0	0	0	0	0	0	0	0	0	0	0	0
mmu-miR-7033-3p	0	0	0	0	0	0	0	0	0	0	0	0	0	0	0	0
mmu-miR-7033-5p	0	0	0	0	0	0	0	0	0	0	0	0	0	0	0	0
mmu-miR-7034-3p	0	0	0	0	0	0	0	0	0	0	0	0	0	0	0	0
mmu-miR-7034-5p	0	0	0	0	0	0	0	0	0	0	0	0	0	0	0	0
mmu-miR-7035-3p	0	0	0	0	0	0	0	0	0	0	0	0	0	0	0	0
mmu-miR-7035-5p	0	0	0	0	0	0	0	0	0	0	0	0	0	0	0	0
mmu-miR-7036-3p	0	0	0	0	0	0	0	0	0	0	0	0	0	0	0	0
mmu-miR-7036-5p	0	0	0	0	0	0	0	0	0	0	0	0	0	0	0	0
mmu-miR-7037-3p	0	0	0	0	0	0	0	0	0	0	0	0	0	0	0	0
mmu-miR-7037-5p	0	0	0	0	0	0	0	0	0	0	0	0	0	0	0	0
mmu-miR-7038-3p	0	0	0	0	0	0	0	0	0	0	0	0	0	0	0	0
mmu-miR-7038-5p	0	0	0	0	0	0	0	0	0	0	0	0	0	0	0	0
mmu-miR-7039-3p	0	0	0	0	0	0	0	0	0	0	0	0	0	0	0	0
mmu-miR-7039-5p	0	0	0	0	0	0	0	0	0	0	0	0	0	0	0	0
mmu-miR-704	0	0	0	0	0	0	0	0	0	0	0	0	0	0	0	0
mmu-miR-7040-3p	0	0	0	0	0	0	0	0	0	0	0	0	0	0	0	0
mmu-miR-7040-5p	0	0	0	0	0	0	0	0	0	0	0	0	0	0	0	0
mmu-miR-7041-3p	0	0	0	0	0	0	0	0	0	0	0	0	0	0	0	0
mmu-miR-7041-5p	0	0	0	0	0	0	0	0	0	0	0	0	0	0	0	0
mmu-miR-7042-3p	0	0	0	0	0	0	0	0	0	0	0	0	0	0	0	0
mmu-miR-7042-5p	0	0	0	0	0	0	0	0	0	0	0	0	0	0	0	0
mmu-miR-7043-3p	0	0	0	0	0	0	0	0	0	0	0	0	0	0	0	0
mmu-miR-7043-5p	0	0	0	0	0	0	0	0	0	0	0	0	0	0	0	0
mmu-miR-7044-3p	0	0	0	0	0	0	0	0	0	0	0	0	0	0	0	0
mmu-miR-7045-3p	0	0	0	0	0	0	0	0	0	0	0	0	0	0	0	0
mmu-miR-7045-5p	0	0	0	0	0	0	0	0	0	0	0	0	0	0	0	0
mmu-miR-7046-5p	0	0	0	0	0	0	0	0	0	0	0	0	0	0	0	0
mmu-miR-7047-3p	0	0	0	0	0	0	0	0	0	0	0	0	0	0	0	0
mmu-miR-7047-5p	0	0	0	0	0	0	0	0	0	0	0	0	0	0	0	0
mmu-miR-7048-3p	0	0	0	0	0	0	0	0	0	0	0	0	0	0	0	0
mmu-miR-7048-5p	0	0	0	0	0	0	0	0	0	0	0	0	0	0	0	0
mmu-miR-7049-3p	0	0	0	0	0	0	0	0	0	0	0	0	0	0	0	0
mmu-miR-7049-5p	0	0	0	0	0	0	0	0	0	0	0	0	0	0	0	0
mmu-miR-705	0	0	0	0	0	0	0	0	0	0	0	0	0	0	0	0
mmu-miR-7050-3p	0	0	0	0	0	0	0	0	0	0	0	0	0	0	0	0
mmu-miR-7050-5p	0	0	0	0	0	0	0	0	0	0	0	0	0	0	0	0
mmu-miR-7051-3p	0	0	0	0	0	0	0	0	0	0	0	0	0	0	0	0
mmu-miR-7051-5p	0	0	0	0	0	0	0	0	0	0	0	0	0	0	0	0
mmu-miR-7052-3p	0	0	0	0	0	0	0	0	0	0	0	0	0	0	0	0
mmu-miR-7052-5p	0	0	0	0	0	0	0	0	0	0	0	0	0	0	0	0
mmu-miR-7053-3p	0	0	0	0	0	0	0	0	0	0	0	0	0	0	0	0
mmu-miR-7053-5p	0	0	0	0	0	0	0	0	0	0	0	0	0	0	0	0
mmu-miR-7054-3p	0	0	0	0	0	0	0	0	0	0	0	0	0	0	0	0
mmu-miR-7054-5p	0	0	0	0	0	0	0	0	0	0	0	0	0	0	0	0
mmu-miR-7055-3p	0	0	0	0	0	0	0	0	0	0	0	0	0	0	0	0
mmu-miR-7055-5p	0	0	0	0	0	0	0	0	0	0	0	0	0	0	0	0
mmu-miR-7056-3p	0	0	0	0	0	0	0	0	0	0	0	0	0	0	0	0
mmu-miR-7057-3p	0	0	0	0	0	0	0	0	0	0	0	0	0	0	0	0
mmu-miR-7057-5p	0	0	0	0	0	0	0	0	0	0	0	0	0	0	0	0
mmu-miR-7058-3p	0	0	0	0	0	0	0	0	0	0	0	0	0	0	0	0
mmu-miR-7058-5p	0	0	0	0	0	0	0	0	0	0	0	0	0	0	0	0
mmu-miR-7059-3p	0	0	0	0	0	0	0	0	0	0	0	0	0	0	0	0
mmu-miR-7059-5p	0	0	0	0	0	0	0	0	0	0	0	0	0	0	0	0
mmu-miR-706	0	0	0	0	0	0	0	0	0	0	0	0	0	0	0	0
mmu-miR-7060-3p	0	0	0	0	0	0	0	0	0	0	0	0	0	0	0	0
mmu-miR-7060-5p	0	0	0	0	0	0	0	0	0	0	0	0	0	0	0	0
mmu-miR-7061-3p	0	0	0	0	0	0	0	0	0	0	0	0	0	0	0	0
mmu-miR-7061-5p	0	0	0	0	0	0	0	0	0	0	0	0	0	0	0	0
mmu-miR-7062-3p	0	0	0	0	0	0	0	0	0	0	0	0	0	0	0	0
mmu-miR-7062-5p	0	0	0	0	0	0	0	0	0	0	0	0	0	0	0	0
mmu-miR-7063-3p	0	0	0	0	0	0	0	0	0	0	0	0	0	0	0	0
mmu-miR-7063-5p	0	0	0	0	0	0	0	0	0	0	0	0	0	0	0	0
mmu-miR-7064-3p	0	0	0	0	0	0	0	0	0	0	0	0	0	0	0	0
mmu-miR-7064-5p	0	0	0	0	0	0	0	0	0	0	0	0	0	0	0	0
mmu-miR-7065-3p	0	0	0	0	0	0	0	0	0	0	0	0	0	0	0	0
mmu-miR-7065-5p	0	0	0	0	0	0	0	0	0	0	0	0	0	0	0	0
mmu-miR-7066-3p	0	0	0	0	0	0	0	0	0	0	0	0	0	0	0	0
mmu-miR-7066-5p	0	0	0	0	0	0	0	0	0	0	0	0	0	0	0	0
mmu-miR-7067-3p	0	0	0	0	0	0	0	0	0	0	0	0	0	0	0	0
mmu-miR-7067-5p	0	0	0	0	0	0	0	0	0	0	0	0	0	0	0	0
mmu-miR-7068-3p	0	0	0	0	0	0	0	0	0	0	0	0	0	0	0	0
mmu-miR-7068-5p	0	0	0	0	0	0	0	0	0	0	0	0	0	0	0	0
mmu-miR-7069-3p	0	0	0	0	0	0	0	0	0	0	0	0	0	0	0	0
mmu-miR-7069-5p	0	0	0	0	0	0	0	0	0	0	0	0	0	0	0	0
mmu-miR-707	0	0	0	0	0	0	0	0	0	0	0	0	0	0	0	0
mmu-miR-7070-3p	0	0	0	0	0	0	0	0	0	0	0	0	0	0	0	0
mmu-miR-7070-5p	0	0	0	0	0	0	0	0	0	0	0	0	0	0	0	0
mmu-miR-7071-3p	0	0	0	0	0	0	0	0	0	0	0	0	0	0	0	0
mmu-miR-7071-5p	0	0	0	0	0	0	0	0	0	0	0	0	0	0	0	0
mmu-miR-7072-3p	0	0	0	0	0	0	0	0	0	0	0	0	0	0	0	0
mmu-miR-7072-5p	0	0	0	0	0	0	0	0	0	0	0	0	0	0	0	0
mmu-miR-7073-3p	0	0	0	0	0	0	0	0	0	0	0	0	0	0	0	0
mmu-miR-7073-5p	0	0	0	0	0	0	0	0	0	0	0	0	0	0	0	0
mmu-miR-7074-3p	0	0	0	0	0	0	0	0	0	0	0	0	0	0	0	0
mmu-miR-7074-5p	0	0	0	0	0	0	0	0	0	0	0	0	0	0	0	0
mmu-miR-7075-3p	0	0	0	0	0	0	0	0	0	0	0	0	0	0	0	0
mmu-miR-7075-5p	0	0	0	0	0	0	0	0	0	0	0	0	0	0	0	0
mmu-miR-7076-3p	0	0	0	0	0	0	0	0	0	0	0	0	0	0	0	0
mmu-miR-7076-5p	0	0	0	0	0	0	0	0	0	0	0	0	0	0	0	0
mmu-miR-7077-3p	0	0	0	0	0	0	0	0	0	0	0	0	0	0	0	0
mmu-miR-7077-5p	0	0	0	0	0	0	0	0	0	0	0	0	0	0	0	0
mmu-miR-7078-3p	0	0	0	0	0	0	0	0	0	0	0	0	0	0	0	0
mmu-miR-7078-5p	0	0	0	0	0	0	0	0	0	0	0	0	0	0	0	0
mmu-miR-7079-3p	0	0	0	0	0	0	0	0	0	0	0	0	0	0	0	0
mmu-miR-7079-5p	0	0	0	0	0	0	0	0	0	0	0	0	0	0	0	0
mmu-miR-7080-3p	0	0	0	0	0	0	0	0	0	0	0	0	0	0	0	0
mmu-miR-7080-5p	0	0	0	0	0	0	0	0	0	0	0	0	0	0	0	0
mmu-miR-7081-3p	0	0	0	0	0	0	0	0	0	0	0	0	0	0	0	0
mmu-miR-7081-5p	0	0	0	0	0	0	0	0	0	0	0	0	0	0	0	0
mmu-miR-7082-3p	0	0	0	0	0	0	0	0	0	0	0	0	0	0	0	0
mmu-miR-7082-5p	0	0	0	0	0	0	0	0	0	0	0	0	0	0	0	0
mmu-miR-7083-3p	0	0	0	0	0	0	0	0	0	0	0	0	0	0	0	0
mmu-miR-7083-5p	0	0	0	0	0	0	0	0	0	0	0	0	0	0	0	0
mmu-miR-7084-3p	0	0	0	0	0	0	0	0	0	0	0	0	0	0	0	0
mmu-miR-7084-5p	0	0	0	0	0	0	0	0	0	0	0	0	0	0	0	0
mmu-miR-7085-3p	0	0	0	0	0	0	0	0	0	0	0	0	0	0	0	0
mmu-miR-7085-5p	0	0	0	0	0	0	0	0	0	0	0	0	0	0	0	0
mmu-miR-7086-3p	0	0	0	0	0	0	0	0	0	0	0	0	0	0	0	0
mmu-miR-7086-5p	0	0	0	0	0	0	0	0	0	0	0	0	0	0	0	0
mmu-miR-7087-3p	0	0	0	0	0	0	0	0	0	0	0	0	0	0	0	0
mmu-miR-7087-5p	0	0	0	0	0	0	0	0	0	0	0	0	0	0	0	0
mmu-miR-7088-3p	0	0	0	0	0	0	0	0	0	0	0	0	0	0	0	0
mmu-miR-7088-5p	0	0	0	0	0	0	0	0	0	0	0	0	0	0	0	0
mmu-miR-7089-3p	0	0	0	0	0	0	0	0	0	0	0	0	0	0	0	0
mmu-miR-7089-5p	0	0	0	0	0	0	0	0	0	0	0	0	0	0	0	0
mmu-miR-7090-3p	0	0	0	0	0	0	0	0	0	0	0	0	0	0	0	0
mmu-miR-7090-5p	0	0	0	0	0	0	0	0	0	0	0	0	0	0	0	0
mmu-miR-7091-3p	0	0	0	0	0	0	0	0	0	0	0	0	0	0	0	0
mmu-miR-7091-5p	0	0	0	0	0	0	0	0	0	0	0	0	0	0	0	0
mmu-miR-7092-3p	0	0	0	0	0	0	0	0	0	0	0	0	0	0	0	0
mmu-miR-7092-5p	0	0	0	0	0	0	0	0	0	0	0	0	0	0	0	0
mmu-miR-7093-3p	0	0	0	0	0	0	0	0	0	0	0	0	0	0	0	0
mmu-miR-7093-5p	0	0	0	0	0	0	0	0	0	0	0	0	0	0	0	0
mmu-miR-7094-1-5p	0	0	0	0	0	0	0	0	0	0	0	0	0	0	0	0
mmu-miR-7094-3p	0	0	0	0	0	0	0	0	0	0	0	0	0	0	0	0
mmu-miR-7094b-2-5p	0	0	0	0	0	0	0	0	0	0	0	0	0	0	0	0
mmu-miR-710	0	0	0	0	0	0	0	0	0	0	0	0	0	0	0	0
mmu-miR-711	0	0	0	0	0	0	0	0	0	0	0	0	0	0	0	0
mmu-miR-7115-3p	0	0	0	0	0	0	0	0	0	0	0	0	0	0	0	0
mmu-miR-7115-5p	0	0	0	0	0	0	0	0	0	0	0	0	0	0	0	0
mmu-miR-7116-3p	0	0	0	0	0	0	0	0	0	0	0	0	0	0	0	0
mmu-miR-7116-5p	0	0	0	0	0	0	0	0	0	0	0	0	0	0	0	0
mmu-miR-7117-3p	0	0	0	0	0	0	0	0	0	0	0	0	0	0	0	0
mmu-miR-7117-5p	0	0	0	0	0	0	0	0	0	0	0	0	0	0	0	0
mmu-miR-7118-3p	0	0	0	0	0	0	0	0	0	0	0	0	0	0	0	0
mmu-miR-7118-5p	0	0	0	0	0	0	0	0	0	0	0	0	0	0	0	0
mmu-miR-7119-3p	0	0	0	0	0	0	0	0	0	0	0	0	0	0	0	0
mmu-miR-7119-5p	0	0	0	0	0	0	0	0	0	0	0	0	0	0	0	0
mmu-miR-712-3p	0	0	0	0	0	0	0	0	0	0	0	0	0	0	0	0
mmu-miR-712-5p	0	0	0	0	0	0	0	0	0	0	0	0	0	0	0	0
mmu-miR-713	0	0	0	0	0	0	0	0	0	0	0	0	0	0	0	0
mmu-miR-714	0	0	0	0	0	0	0	0	0	0	0	0	0	0	0	0
mmu-miR-717	0	0	0	0	0	0	0	0	0	0	0	0	0	0	0	0
mmu-miR-718	0	0	0	0	0	0	0	0	0	0	0	0	0	0	0	0
mmu-miR-719	0	0	0	0	0	0	0	0	0	0	0	0	0	0	0	0
mmu-miR-721	0	0	0	0	0	0	0	0	0	0	0	0	0	0	0	0
mmu-miR-7210-3p	0	0	0	0	0	0	0	0	0	0	0	0	0	0	0	0
mmu-miR-7210-5p	0	0	0	0	0	0	0	0	0	0	0	0	0	0	0	0
mmu-miR-7211-5p	0	0	0	0	0	0	0	0	0	0	0	0	0	0	0	0
mmu-miR-7212-3p	0	0	0	0	0	0	0	0	0	0	0	0	0	0	0	0
mmu-miR-7212-5p	0	0	0	0	0	0	0	0	0	0	0	0	0	0	0	0
mmu-miR-7213-3p	0	0	0	0	0	0	0	0	0	0	0	0	0	0	0	0
mmu-miR-7213-5p	0	0	0	0	0	0	0	0	0	0	0	0	0	0	0	0
mmu-miR-7214-3p	0	0	0	0	0	0	0	0	0	0	0	0	0	0	0	0
mmu-miR-7214-5p	0	0	0	0	0	0	0	0	0	0	0	0	0	0	0	0
mmu-miR-7215-3p	0	0	0	0	0	0	0	0	0	0	0	0	0	0	0	0
mmu-miR-7215-5p	0	0	0	0	0	0	0	0	0	0	0	0	0	0	0	0
mmu-miR-7216-3p	0	0	0	0	0	0	0	0	0	0	0	0	0	0	0	0
mmu-miR-7216-5p	0	0	0	0	0	0	0	0	0	0	0	0	0	0	0	0
mmu-miR-7217-3p	0	0	0	0	0	0	0	0	0	0	0	0	0	0	0	0
mmu-miR-7217-5p	0	0	0	0	0	0	0	0	0	0	0	0	0	0	0	0
mmu-miR-7218-3p	0	0	0	0	0	0	0	0	0	0	0	0	0	0	0	0
mmu-miR-7218-5p	0	0	0	0	0	0	0	0	0	0	0	0	0	0	0	0
mmu-miR-7219-3p	0	0	0	0	0	0	0	0	0	0	0	0	0	0	0	0
mmu-miR-7219-5p	0	0	0	0	0	0	0	0	0	0	0	0	0	0	0	0
mmu-miR-7220-3p	0	0	0	0	0	0	0	0	0	0	0	0	0	0	0	0
mmu-miR-7220-5p	0	0	0	0	0	0	0	0	0	0	0	0	0	0	0	0
mmu-miR-7221-3p	0	0	0	0	0	0	0	0	0	0	0	0	0	0	0	0
mmu-miR-7221-5p	0	0	0	0	0	0	0	0	0	0	0	0	0	0	0	0
mmu-miR-7222-3p	0	0	0	0	0	0	0	0	0	0	0	0	0	0	0	0
mmu-miR-7222-5p	0	0	0	0	0	0	0	0	0	0	0	0	0	0	0	0
mmu-miR-7223-3p	0	0	0	0	0	0	0	0	0	0	0	0	0	0	0	0
mmu-miR-7223-5p	0	0	0	0	0	0	0	0	0	0	0	0	0	0	0	0
mmu-miR-7224-3p	0	0	0	0	0	0	0	0	0	0	0	0	0	0	0	0
mmu-miR-7224-5p	0	0	0	0	0	0	0	0	0	0	0	0	0	0	0	0
mmu-miR-7225-3p	0	0	0	0	0	0	0	0	0	0	0	0	0	0	0	0
mmu-miR-7225-5p	0	0	0	0	0	0	0	0	0	0	0	0	0	0	0	0
mmu-miR-7226-3p	0	0	0	0	0	0	0	0	0	0	0	0	0	0	0	0
mmu-miR-7226-5p	0	0	0	0	0	0	0	0	0	0	0	0	0	0	0	0
mmu-miR-7227-3p	0	0	0	0	0	0	0	0	0	0	0	0	0	0	0	0
mmu-miR-7227-5p	0	0	0	0	0	0	0	0	0	0	0	0	0	0	0	0
mmu-miR-7228-3p	0	0	0	0	0	0	0	0	0	0	0	0	0	0	0	0
mmu-miR-7228-5p	0	0	0	0	0	0	0	0	0	0	0	0	0	0	0	0
mmu-miR-7229-3p	0	0	0	0	0	0	0	0	0	0	0	0	0	0	0	0
mmu-miR-7229-5p	0	0	0	0	0	0	0	0	0	0	0	0	0	0	0	0
mmu-miR-7230-3p	0	0	0	0	0	0	0	0	0	0	0	0	0	0	0	0
mmu-miR-7230-5p	0	0	0	0	0	0	0	0	0	0	0	0	0	0	0	0
mmu-miR-7231-3p	0	0	0	0	0	0	0	0	0	0	0	0	0	0	0	0
mmu-miR-7231-5p	0	0	0	0	0	0	0	0	0	0	0	0	0	0	0	0
mmu-miR-7232-3p	0	0	0	0	0	0	0	0	0	0	0	0	0	0	0	0
mmu-miR-7233-3p	0	0	0	0	0	0	0	0	0	0	0	0	0	0	0	0
mmu-miR-7233-5p	0	0	0	0	0	0	0	0	0	0	0	0	0	0	0	0
mmu-miR-7234-3p	0	0	0	0	0	0	0	0	0	0	0	0	0	0	0	0
mmu-miR-7234-5p	0	0	0	0	0	0	0	0	0	0	0	0	0	0	0	0
mmu-miR-7235-3p	0	0	0	0	0	0	0	0	0	0	0	0	0	0	0	0
mmu-miR-7235-5p	0	0	0	0	0	0	0	0	0	0	0	0	0	0	0	0
mmu-miR-7236-3p	0	0	0	0	0	0	0	0	0	0	0	0	0	0	0	0
mmu-miR-7236-5p	0	0	0	0	0	0	0	0	0	0	0	0	0	0	0	0
mmu-miR-7237-3p	0	0	0	0	0	0	0	0	0	0	0	0	0	0	0	0
mmu-miR-7237-5p	0	0	0	0	0	0	0	0	0	0	0	0	0	0	0	0
mmu-miR-7238-3p	0	0	0	0	0	0	0	0	0	0	0	0	0	0	0	0
mmu-miR-7238-5p	0	0	0	0	0	0	0	0	0	0	0	0	0	0	0	0
mmu-miR-7239-3p	0	0	0	0	0	0	0	0	0	0	0	0	0	0	0	0
mmu-miR-7239-5p	0	0	0	0	0	0	0	0	0	0	0	0	0	0	0	0
mmu-miR-7240-3p	0	0	0	0	0	0	0	0	0	0	0	0	0	0	0	0
mmu-miR-7240-5p	0	0	0	0	0	0	0	0	0	0	0	0	0	0	0	0
mmu-miR-7241-3p	0	0	0	0	0	0	0	0	0	0	0	0	0	0	0	0
mmu-miR-7241-5p	0	0	0	0	0	0	0	0	0	0	0	0	0	0	0	0
mmu-miR-7242-3p	0	0	0	0	0	0	0	0	0	0	0	0	0	0	0	0
mmu-miR-7242-5p	0	0	0	0	0	0	0	0	0	0	0	0	0	0	0	0
mmu-miR-7243-3p	0	0	0	0	0	0	0	0	0	0	0	0	0	0	0	0
mmu-miR-7243-5p	0	0	0	0	0	0	0	0	0	0	0	0	0	0	0	0
mmu-miR-7-3p	0	0	0	0	0	0	0	0	0	0	0	0	0	0	0	0
mmu-miR-741-3p	0	0	0	0	0	0	0	0	0	0	0	0	0	0	0	0
mmu-miR-741-5p	0	0	0	0	0	0	0	0	0	0	0	0	0	0	0	0
mmu-miR-742-3p	0	0	0	0	0	0	0	0	0	0	0	0	0	0	0	0
mmu-miR-742-5p	0	0	0	0	0	0	0	0	0	0	0	0	0	0	0	0
mmu-miR-743-3p	0	0	0	0	0	0	0	0	0	0	0	0	0	0	0	0
mmu-miR-743-5p	0	0	0	0	0	0	0	0	0	0	0	0	0	0	0	0
mmu-miR-7578	0	0	0	0	0	0	0	0	0	0	0	0	0	0	0	0
mmu-miR-758-3p	0	0	0	0	0	0	0	0	0	0	0	0	0	0	0	0
mmu-miR-758-5p	0	0	0	0	0	0	0	0	0	0	0	0	0	0	0	0
mmu-miR-759	0	0	0	0	0	0	0	0	0	0	0	0	0	0	0	0
mmu-miR-760-5p	0	0	0	0	0	0	0	0	0	0	0	0	0	0	0	0
mmu-miR-761	0	0	0	0	0	0	0	0	0	0	0	0	0	0	0	0
mmu-miR-763	0	0	0	0	0	0	0	0	0	0	0	0	0	0	0	0
mmu-miR-764-3p	0	0	0	0	0	0	0	0	0	0	0	0	0	0	0	0
mmu-miR-764-5p	0	0	0	0	0	0	0	0	0	0	0	0	0	0	0	0
mmu-miR-7646-3p	0	0	0	0	0	0	0	0	0	0	0	0	0	0	0	0
mmu-miR-7646-5p	0	0	0	0	0	0	0	0	0	0	0	0	0	0	0	0
mmu-miR-7647-3p	0	0	0	0	0	0	0	0	0	0	0	0	0	0	0	0
mmu-miR-7647-5p	0	0	0	0	0	0	0	0	0	0	0	0	0	0	0	0
mmu-miR-7648-3p	0	0	0	0	0	0	0	0	0	0	0	0	0	0	0	0
mmu-miR-7648-5p	0	0	0	0	0	0	0	0	0	0	0	0	0	0	0	0
mmu-miR-7649-3p	0	0	0	0	0	0	0	0	0	0	0	0	0	0	0	0
mmu-miR-7649-5p	0	0	0	0	0	0	0	0	0	0	0	0	0	0	0	0
mmu-miR-7650-3p	0	0	0	0	0	0	0	0	0	0	0	0	0	0	0	0
mmu-miR-7650-5p	0	0	0	0	0	0	0	0	0	0	0	0	0	0	0	0
mmu-miR-7651-3p	0	0	0	0	0	0	0	0	0	0	0	0	0	0	0	0
mmu-miR-7651-5p	0	0	0	0	0	0	0	0	0	0	0	0	0	0	0	0
mmu-miR-7652-3p	0	0	0	0	0	0	0	0	0	0	0	0	0	0	0	0
mmu-miR-7652-5p	0	0	0	0	0	0	0	0	0	0	0	0	0	0	0	0
mmu-miR-7653-3p	0	0	0	0	0	0	0	0	0	0	0	0	0	0	0	0
mmu-miR-7653-5p	0	0	0	0	0	0	0	0	0	0	0	0	0	0	0	0
mmu-miR-7654-3p	0	0	0	0	0	0	0	0	0	0	0	0	0	0	0	0
mmu-miR-7654-5p	0	0	0	0	0	0	0	0	0	0	0	0	0	0	0	0
mmu-miR-7655-3p	0	0	0	0	0	0	0	0	0	0	0	0	0	0	0	0
mmu-miR-7655-5p	0	0	0	0	0	0	0	0	0	0	0	0	0	0	0	0
mmu-miR-7656-3p	0	0	0	0	0	0	0	0	0	0	0	0	0	0	0	0
mmu-miR-7656-5p	0	0	0	0	0	0	0	0	0	0	0	0	0	0	0	0
mmu-miR-7657-3p	0	0	0	0	0	0	0	0	0	0	0	0	0	0	0	0
mmu-miR-7657-5p	0	0	0	0	0	0	0	0	0	0	0	0	0	0	0	0
mmu-miR-7658-3p	0	0	0	0	0	0	0	0	0	0	0	0	0	0	0	0
mmu-miR-7658-5p	0	0	0	0	0	0	0	0	0	0	0	0	0	0	0	0
mmu-miR-7659-3p	0	0	0	0	0	0	0	0	0	0	0	0	0	0	0	0
mmu-miR-7659-5p	0	0	0	0	0	0	0	0	0	0	0	0	0	0	0	0
mmu-miR-7660-3p	0	0	0	0	0	0	0	0	0	0	0	0	0	0	0	0
mmu-miR-7660-5p	0	0	0	0	0	0	0	0	0	0	0	0	0	0	0	0
mmu-miR-7661-3p	0	0	0	0	0	0	0	0	0	0	0	0	0	0	0	0
mmu-miR-7661-5p	0	0	0	0	0	0	0	0	0	0	0	0	0	0	0	0
mmu-miR-7662-3p	0	0	0	0	0	0	0	0	0	0	0	0	0	0	0	0
mmu-miR-7662-5p	0	0	0	0	0	0	0	0	0	0	0	0	0	0	0	0
mmu-miR-7663-3p	0	0	0	0	0	0	0	0	0	0	0	0	0	0	0	0
mmu-miR-7663-5p	0	0	0	0	0	0	0	0	0	0	0	0	0	0	0	0
mmu-miR-7664-3p	0	0	0	0	0	0	0	0	0	0	0	0	0	0	0	0
mmu-miR-7664-5p	0	0	0	0	0	0	0	0	0	0	0	0	0	0	0	0
mmu-miR-7665-3p	0	0	0	0	0	0	0	0	0	0	0	0	0	0	0	0
mmu-miR-7665-5p	0	0	0	0	0	0	0	0	0	0	0	0	0	0	0	0
mmu-miR-7666-3p	0	0	0	0	0	0	0	0	0	0	0	0	0	0	0	0
mmu-miR-7666-5p	0	0	0	0	0	0	0	0	0	0	0	0	0	0	0	0
mmu-miR-7667-5p	0	0	0	0	0	0	0	0	0	0	0	0	0	0	0	0
mmu-miR-7668-3p	0	0	0	0	0	0	0	0	0	0	0	0	0	0	0	0
mmu-miR-7668-5p	0	0	0	0	0	0	0	0	0	0	0	0	0	0	0	0
mmu-miR-7669-5p	0	0	0	0	0	0	0	0	0	0	0	0	0	0	0	0
mmu-miR-7670-3p	0	0	0	0	0	0	0	0	0	0	0	0	0	0	0	0
mmu-miR-7670-5p	0	0	0	0	0	0	0	0	0	0	0	0	0	0	0	0
mmu-miR-7671-3p	0	0	0	0	0	0	0	0	0	0	0	0	0	0	0	0
mmu-miR-7671-5p	0	0	0	0	0	0	0	0	0	0	0	0	0	0	0	0
mmu-miR-7672-3p	0	0	0	0	0	0	0	0	0	0	0	0	0	0	0	0
mmu-miR-7672-5p	0	0	0	0	0	0	0	0	0	0	0	0	0	0	0	0
mmu-miR-7673-3p	0	0	0	0	0	0	0	0	0	0	0	0	0	0	0	0
mmu-miR-7673-5p	0	0	0	0	0	0	0	0	0	0	0	0	0	0	0	0
mmu-miR-7674-3p	0	0	0	0	0	0	0	0	0	0	0	0	0	0	0	0
mmu-miR-7674-5p	0	0	0	0	0	0	0	0	0	0	0	0	0	0	0	0
mmu-miR-7675-3p	0	0	0	0	0	0	0	0	0	0	0	0	0	0	0	0
mmu-miR-7675-5p	0	0	0	0	0	0	0	0	0	0	0	0	0	0	0	0
mmu-miR-7676-3p	0	0	0	0	0	0	0	0	0	0	0	0	0	0	0	0
mmu-miR-7676-5p	0	0	0	0	0	0	0	0	0	0	0	0	0	0	0	0
mmu-miR-7677-3p	0	0	0	0	0	0	0	0	0	0	0	0	0	0	0	0
mmu-miR-7677-5p	0	0	0	0	0	0	0	0	0	0	0	0	0	0	0	0
mmu-miR-7678-3p	0	0	0	0	0	0	0	0	0	0	0	0	0	0	0	0
mmu-miR-7678-5p	0	0	0	0	0	0	0	0	0	0	0	0	0	0	0	0
mmu-miR-7679-3p	0	0	0	0	0	0	0	0	0	0	0	0	0	0	0	0
mmu-miR-7679-5p	0	0	0	0	0	0	0	0	0	0	0	0	0	0	0	0
mmu-miR-7680-3p	0	0	0	0	0	0	0	0	0	0	0	0	0	0	0	0
mmu-miR-7680-5p	0	0	0	0	0	0	0	0	0	0	0	0	0	0	0	0
mmu-miR-7681-3p	0	0	0	0	0	0	0	0	0	0	0	0	0	0	0	0
mmu-miR-7681-5p	0	0	0	0	0	0	0	0	0	0	0	0	0	0	0	0
mmu-miR-7682-3p	0	0	0	0	0	0	0	0	0	0	0	0	0	0	0	0
mmu-miR-7682-5p	0	0	0	0	0	0	0	0	0	0	0	0	0	0	0	0
mmu-miR-7683-3p	0	0	0	0	0	0	0	0	0	0	0	0	0	0	0	0
mmu-miR-7683-5p	0	0	0	0	0	0	0	0	0	0	0	0	0	0	0	0
mmu-miR-7684-5p	0	0	0	0	0	0	0	0	0	0	0	0	0	0	0	0
mmu-miR-7685-3p	0	0	0	0	0	0	0	0	0	0	0	0	0	0	0	0
mmu-miR-7685-5p	0	0	0	0	0	0	0	0	0	0	0	0	0	0	0	0
mmu-miR-7686-3p	0	0	0	0	0	0	0	0	0	0	0	0	0	0	0	0
mmu-miR-7686-5p	0	0	0	0	0	0	0	0	0	0	0	0	0	0	0	0
mmu-miR-7687-3p	0	0	0	0	0	0	0	0	0	0	0	0	0	0	0	0
mmu-miR-7687-5p	0	0	0	0	0	0	0	0	0	0	0	0	0	0	0	0
mmu-miR-7688-3p	0	0	0	0	0	0	0	0	0	0	0	0	0	0	0	0
mmu-miR-7688-5p	0	0	0	0	0	0	0	0	0	0	0	0	0	0	0	0
mmu-miR-7689-3p	0	0	0	0	0	0	0	0	0	0	0	0	0	0	0	0
mmu-miR-7689-5p	0	0	0	0	0	0	0	0	0	0	0	0	0	0	0	0
mmu-miR-770-5p	0	0	0	0	0	0	0	0	0	0	0	0	0	0	0	0
mmu-miR-7a-2-3p	0	0	0	0	0	0	0	0	0	0	0	0	0	0	0	0
mmu-miR-802-3p	0	0	0	0	0	0	0	0	0	0	0	0	0	0	0	0
mmu-miR-802-5p	0	0	0	0	0	0	0	0	0	0	0	0	0	0	0	0
mmu-miR-804	0	0	0	0	0	0	0	0	0	0	0	0	0	0	0	0
mmu-miR-8090	0	0	0	0	0	0	0	0	0	0	0	0	0	0	0	0
mmu-miR-8091	0	0	0	0	0	0	0	0	0	0	0	0	0	0	0	0
mmu-miR-8092	0	0	0	0	0	0	0	0	0	0	0	0	0	0	0	0
mmu-miR-8093	0	0	0	0	0	0	0	0	0	0	0	0	0	0	0	0
mmu-miR-8094	0	0	0	0	0	0	0	0	0	0	0	0	0	0	0	0
mmu-miR-8096	0	0	0	0	0	0	0	0	0	0	0	0	0	0	0	0
mmu-miR-8097	0	0	0	0	0	0	0	0	0	0	0	0	0	0	0	0
mmu-miR-8098	0	0	0	0	0	0	0	0	0	0	0	0	0	0	0	0
mmu-miR-8100	0	0	0	0	0	0	0	0	0	0	0	0	0	0	0	0
mmu-miR-8102	0	0	0	0	0	0	0	0	0	0	0	0	0	0	0	0
mmu-miR-8103	0	0	0	0	0	0	0	0	0	0	0	0	0	0	0	0
mmu-miR-8104	0	0	0	0	0	0	0	0	0	0	0	0	0	0	0	0
mmu-miR-8105	0	0	0	0	0	0	0	0	0	0	0	0	0	0	0	0
mmu-miR-8106	0	0	0	0	0	0	0	0	0	0	0	0	0	0	0	0
mmu-miR-8107	0	0	0	0	0	0	0	0	0	0	0	0	0	0	0	0
mmu-miR-8108	0	0	0	0	0	0	0	0	0	0	0	0	0	0	0	0
mmu-miR-8109	0	0	0	0	0	0	0	0	0	0	0	0	0	0	0	0
mmu-miR-8110	0	0	0	0	0	0	0	0	0	0	0	0	0	0	0	0
mmu-miR-8111	0	0	0	0	0	0	0	0	0	0	0	0	0	0	0	0
mmu-miR-8113	0	0	0	0	0	0	0	0	0	0	0	0	0	0	0	0
mmu-miR-8114	0	0	0	0	0	0	0	0	0	0	0	0	0	0	0	0
mmu-miR-8115	0	0	0	0	0	0	0	0	0	0	0	0	0	0	0	0
mmu-miR-8116	0	0	0	0	0	0	0	0	0	0	0	0	0	0	0	0
mmu-miR-8118	0	0	0	0	0	0	0	0	0	0	0	0	0	0	0	0
mmu-miR-8119	0	0	0	0	0	0	0	0	0	0	0	0	0	0	0	0
mmu-miR-8120	0	0	0	0	0	0	0	0	0	0	0	0	0	0	0	0
mmu-miR-871-3p	0	0	0	0	0	0	0	0	0	0	0	0	0	0	0	0
mmu-miR-871-5p	0	0	0	0	0	0	0	0	0	0	0	0	0	0	0	0
mmu-miR-873-3p	0	0	0	0	0	0	0	0	0	0	0	0	0	0	0	0
mmu-miR-873-5p	0	0	0	0	0	0	0	0	0	0	0	0	0	0	0	0
mmu-miR-873b	0	0	0	0	0	0	0	0	0	0	0	0	0	0	0	0
mmu-miR-874-3p	0	0	0	0	0	0	0	0	0	0	0	0	0	0	0	0
mmu-miR-874-5p	0	0	0	0	0	0	0	0	0	0	0	0	0	0	0	0
mmu-miR-875-3p	0	0	0	0	0	0	0	0	0	0	0	0	0	0	0	0
mmu-miR-875-5p	0	0	0	0	0	0	0	0	0	0	0	0	0	0	0	0
mmu-miR-876-3p	0	0	0	0	0	0	0	0	0	0	0	0	0	0	0	0
mmu-miR-876-5p	0	0	0	0	0	0	0	0	0	0	0	0	0	0	0	0
mmu-miR-877-3p	0	0	0	0	0	0	0	0	0	0	0	0	0	0	0	0
mmu-miR-877-5p	0	0	0	0	0	0	0	0	0	0	0	0	0	0	0	0
mmu-miR-878-3p	0	0	0	0	0	0	0	0	0	0	0	0	0	0	0	0
mmu-miR-878-5p	0	0	0	0	0	0	0	0	0	0	0	0	0	0	0	0
mmu-miR-879-3p	0	0	0	0	0	0	0	0	0	0	0	0	0	0	0	0
mmu-miR-879-5p	0	0	0	0	0	0	0	0	0	0	0	0	0	0	0	0
mmu-miR-880-3p	0	0	0	0	0	0	0	0	0	0	0	0	0	0	0	0
mmu-miR-880-5p	0	0	0	0	0	0	0	0	0	0	0	0	0	0	0	0
mmu-miR-881-3p	0	0	0	0	0	0	0	0	0	0	0	0	0	0	0	0
mmu-miR-881-5p	0	0	0	0	0	0	0	0	0	0	0	0	0	0	0	0
mmu-miR-882	0	0	0	0	0	0	0	0	0	0	0	0	0	0	0	0
mmu-miR-883-3p	0	0	0	0	0	0	0	0	0	0	0	0	0	0	0	0
mmu-miR-883-5p	0	0	0	0	0	0	0	0	0	0	0	0	0	0	0	0
mmu-miR-92-5p	0	0	0	0	0	0	0	0	0	0	0	0	0	0	0	0
mmu-miR-92a-2-5p	0	0	0	0	0	0	0	0	0	0	0	0	0	0	0	0
mmu-miR-935	0	0	0	0	0	0	0	0	0	0	0	0	0	0	0	0
mmu-miR-96-3p	0	0	0	0	0	0	0	0	0	0	0	0	0	0	0	0
mmu-miR-96-5p	0	0	0	0	0	0	0	0	0	0	0	0	0	0	0	0
mmu-miR-9718	0	0	0	0	0	0	0	0	0	0	0	0	0	0	0	0
mmu-miR-9768-3p	0	0	0	0	0	0	0	0	0	0	0	0	0	0	0	0
mmu-miR-9768-5p	0	0	0	0	0	0	0	0	0	0	0	0	0	0	0	0
mmu-miR-9769-3p	0	0	0	0	0	0	0	0	0	0	0	0	0	0	0	0
mmu-miR-9769-5p	0	0	0	0	0	0	0	0	0	0	0	0	0	0	0	0

## Sheet: S8B Table- Serum
	baseMean	log2FoldChange	lfcSE	stat	pvalue	padj
lsi-miR-92-3p	5896.42	7.75357	0.620419	12.4973	7.72348e-36	1.08129e-33
lsi-miR-71-5p	18412.1	10.0575	1.00402	10.0173	1.27993e-23	8.95954e-22
lsi-miR-34-5p	467.458	11.7657	1.42753	8.24196	1.69412e-16	7.90591e-15
lsi-miR-100-5p	454.543	11.7256	1.43421	8.17566	2.94244e-16	1.02986e-14
lsi-miR-100d-5p	265.235	10.9464	1.47754	7.40852	1.27721e-13	3.57619e-12
mmu-miR-122-5p	9796.56	-4.39855	0.70039	-6.28015	3.38256e-10	7.89263e-09
lsi-miR-50-5p	108.202	9.65287	1.67342	5.76835	8.00511e-09	1.60102e-07
mmu-miR-222-3p	94.3363	9.45696	1.6731	5.65235	1.5827e-08	2.76973e-07
mmu-miR-192-5p	2057.29	-2.71947	0.587748	-4.62693	3.71119e-06	5.77297e-05
mmu-miR-3473b	4338.4	3.73348	0.866336	4.30951	1.63618e-05	0.000203006
mmu-miR-3473e	4160.23	3.72997	0.868268	4.29588	1.74005e-05	0.000203006
mmu-miR-1-3p	773.146	4.63025	1.07139	4.32174	1.54806e-05	0.000203006
mmu-miR-3535	2825.37	3.30263	0.780862	4.22947	2.34244e-05	0.000252263
mmu-miR-3473f	38.2589	8.14887	1.99568	4.08326	4.44082e-05	0.000444082
mmu-miR-7667-3p	29.8046	7.78735	2.17015	3.5884	0.000332714	0.00310533
mmu-miR-30-5p	2524.1	-1.83265	0.513264	-3.57057	0.000356202	0.00311677
mmu-miR-5128	1564.36	2.89475	0.824362	3.5115	0.00044558	0.00366948
lsi-novel-3-3p	38.546	8.16637	2.64959	3.08213	0.00205524	0.0159852
mmu-miR-9-5p	89.2789	4.54184	1.48791	3.0525	0.00226946	0.0167223
mmu-miR-145-5p	18.8776	-8.28282	2.74931	-3.01269	0.00258944	0.0181261
mmu-miR-598-3p	17.2249	-8.15106	2.8063	-2.90455	0.00367776	0.0245184
mmu-miR-155-5p	203.035	3.69426	1.31477	2.80981	0.00495705	0.0315449
lsi-miR-7-5p	111.597	9.69806	3.53414	2.74411	0.00606756	0.036933
lsi-miR-81-3p	21.9051	7.35146	3.01801	2.43587	0.0148562	0.0831947
lsi-miR-228-5p	16.3952	6.93458	2.83915	2.44248	0.0145866	0.0831947
mmu-miR-1934-3p	77.7976	4.39652	1.95033	2.25424	0.0241808	0.130204
lsi-miR-87-3p	17.648	7.03995	3.20156	2.19892	0.0278839	0.144583
mmu-miR-5126	148.629	2.51479	1.26437	1.98897	0.0467047	0.233523
mmu-miR-320-3p	3033.06	1.28128	0.679598	1.88535	0.0593831	0.286677
mmu-miR-3960	13.068	6.59833	3.53668	1.86568	0.0620855	0.289732
mmu-miR-30d-5p	915.738	-0.915755	0.502225	-1.8234	0.0682434	0.308196
mmu-miR-143-3p	382.312	-1.2146	0.697105	-1.74235	0.081448	0.356335
mmu-miR-382-5p	88.896	3.26585	1.93851	1.68472	0.0920422	0.390482
mmu-miR-6240	67.1682	2.69182	1.63799	1.64337	0.100306	0.396297
mmu-miR-451a	47.585	-4.22862	2.54604	-1.66086	0.0967417	0.396297
mmu-miR-149-3p	28.1139	3.35441	2.05077	1.63569	0.101905	0.396297
mmu-let-7g-5p	178.252	-1.34212	0.840524	-1.59677	0.110318	0.406433
mmu-miR-2137	39.3842	3.37824	2.11251	1.59916	0.109785	0.406433
mmu-miR-133-3p	58.5592	-3.84269	2.49389	-1.54084	0.123355	0.442814
mmu-miR-22-3p	480.891	-1.069	0.710463	-1.50466	0.132413	0.463444
mmu-miR-25-3p	1071.44	-1.47149	1.02422	-1.43669	0.150806	0.502688
mmu-miR-98-5p	109.657	1.77245	1.22332	1.44888	0.14737	0.502688
mmu-miR-26-5p	469.236	-1.15536	0.814191	-1.41903	0.155889	0.506119
mmu-let-7j	394.142	-1.00306	0.718468	-1.39611	0.162681	0.506119
mmu-miR-223-3p	28.3598	-3.03887	2.16961	-1.40065	0.161317	0.506119
mmu-miR-206-3p	23.1979	3.29107	2.42137	1.35918	0.17409	0.52984
mmu-miR-328-3p	961.835	0.745614	0.583009	1.27891	0.20093	0.598515
mmu-miR-221-3p	441.003	0.953275	0.79685	1.1963	0.231578	0.668315
mmu-miR-1843-3p	19.0409	-2.98859	2.51069	-1.19035	0.23391	0.668315
mmu-miR-21-5p	1274.65	0.608528	0.533817	1.13996	0.254304	0.699219
mmu-miR-30-3p	112.345	-1.45803	1.29364	-1.12708	0.25971	0.699219
mmu-miR-93-5p	102.551	-1.43475	1.26445	-1.13469	0.256506	0.699219
mmu-miR-103-3p	151.561	0.80406	0.756376	1.06304	0.287762	0.732486
mmu-miR-148-3p	206.618	-0.96829	0.905485	-1.06936	0.284907	0.732486
mmu-miR-106-3p	75.5996	-2.0964	1.93094	-1.08569	0.277617	0.732486
mmu-miR-151-3p	7568.52	0.575522	0.577996	0.995719	0.319387	0.79373
mmu-miR-101-3p	51.0914	-1.5796	1.62454	-0.972338	0.330883	0.79373
mmu-miR-100-5p	101.75	1.28887	1.3355	0.965088	0.334501	0.79373
mmu-miR-760-3p	98.9553	1.85359	1.91818	0.966327	0.33388	0.79373
mmu-miR-127-3p	123.769	1.19518	1.27488	0.937483	0.34851	0.79986
mmu-miR-141-3p	46.9798	-1.65783	1.7659	-0.938804	0.347831	0.79986
mmu-miR-186-5p	88.9097	-1.29359	1.39916	-0.924547	0.355202	0.802068
mmu-let-7e-5p	116.225	1.31332	1.44763	0.907218	0.364291	0.809536
mmu-miR-199-3p	50.8803	-1.28146	1.48149	-0.86498	0.38705	0.846671
mmu-miR-3074-5p	9.90419	-2.65947	3.35669	-0.792288	0.428193	0.908288
mmu-miR-125b-1-3p	26.4616	-1.61695	2.02934	-0.796788	0.425574	0.908288
mmu-miR-486-5p	644143	-0.3921	0.551431	-0.711059	0.477048	0.935206
mmu-let-7f-5p	680.197	0.394039	0.598396	0.658493	0.510221	0.935206
mmu-miR-140-3p	122.988	-0.513897	0.854907	-0.601115	0.547764	0.935206
mmu-miR-1839-5p	81.6985	0.949641	1.47451	0.64404	0.519549	0.935206
mmu-miR-99-5p	408.242	-0.572549	0.909996	-0.629177	0.529233	0.935206
mmu-miR-7-5p	26.7902	1.52299	2.22327	0.685024	0.493329	0.935206
mmu-miR-30e-3p	15.0189	1.76947	2.73239	0.647591	0.51725	0.935206
mmu-miR-151-5p	12.137	-2.0427	3.34849	-0.610034	0.541839	0.935206
mmu-miR-425-5p	91.5949	-1.28017	1.779	-0.719602	0.47177	0.935206
mmu-miR-339-5p	16.7826	1.87133	2.97554	0.628906	0.529411	0.935206
mmu-miR-223-5p	23.0846	2.31061	3.16691	0.729613	0.465627	0.935206
mmu-miR-150-5p	51.092	-1.13611	1.86283	-0.609885	0.541938	0.935206
mmu-miR-181c-5p	30.8831	1.73274	2.58679	0.669842	0.502958	0.935206
mmu-miR-183-5p	35.8133	1.45746	2.24456	0.649328	0.516126	0.935206
mmu-miR-215-5p	51.213	-0.878513	1.44764	-0.606859	0.543945	0.935206
mmu-miR-709	34.7666	1.24069	1.95181	0.635663	0.524996	0.935206
mmu-miR-150-3p	8.24658	-1.96252	3.35581	-0.584814	0.558673	0.94234
mmu-miR-146-5p	6124.46	0.142112	0.571314	0.248745	0.803558	0.946367
lsi-let-7-5p	1757.47	0.249685	0.519517	0.480611	0.630793	0.946367
mmu-let-7-5p	1660.78	0.251285	0.52478	0.478838	0.632054	0.946367
mmu-let-7c-5p	4169.18	0.206132	0.560544	0.367737	0.71307	0.946367
mmu-miR-10-5p	47977.6	0.362738	0.702886	0.516069	0.605806	0.946367
mmu-let-7d-5p	209.833	-0.34204	1.03201	-0.331432	0.740318	0.946367
mmu-miR-191-5p	1125.36	-0.481997	1.02485	-0.47031	0.638134	0.946367
mmu-miR-1843-5p	113.153	0.244677	0.978855	0.249963	0.802616	0.946367
mmu-miR-378c	340.87	-0.371301	0.71642	-0.518273	0.604268	0.946367
mmu-miR-24-3p	64.8974	0.4342	1.47815	0.293745	0.768953	0.946367
mmu-miR-30e-5p	77.5254	0.426753	1.66186	0.256792	0.797339	0.946367
mmu-miR-532-5p	24.5528	-1.44204	2.75245	-0.523912	0.60034	0.946367
mmu-miR-142-5p	123.102	-0.443813	0.931163	-0.476622	0.633631	0.946367
mmu-miR-30c-5p	57.021	-0.38217	2.08967	-0.182885	0.854888	0.946367
mmu-miR-107-3p	94.5444	0.255856	1.28351	0.199341	0.841996	0.946367
mmu-miR-28-3p	575.854	-0.384072	1.07828	-0.35619	0.721698	0.946367
mmu-miR-29-3p	26.9705	-0.749598	2.69414	-0.278233	0.780834	0.946367
mmu-miR-23-3p	46.3567	-0.481108	2.10715	-0.228321	0.819397	0.946367
mmu-miR-423-5p	629.442	0.234501	0.68957	0.340069	0.733805	0.946367
mmu-let-7d-3p	693.969	-0.133471	0.68188	-0.19574	0.844814	0.946367
mmu-miR-664-5p	58.9655	-0.789499	1.84366	-0.428224	0.668488	0.946367
mmu-miR-574-5p	267.002	0.263255	0.736676	0.357355	0.720826	0.946367
mmu-miR-361-5p	24.0184	-0.988786	2.43962	-0.405304	0.685254	0.946367
mmu-miR-30c-2-3p	27.5243	-1.47017	2.65355	-0.554038	0.579553	0.946367
mmu-miR-203-3p	19.7491	0.383099	1.85785	0.206205	0.836631	0.946367
mmu-miR-342-3p	49.8226	-0.571232	1.80366	-0.316706	0.751466	0.946367
mmu-miR-184-3p	42.4292	0.422923	2.22368	0.19019	0.84916	0.946367
mmu-miR-423-3p	56.976	0.789783	1.81668	0.434741	0.66375	0.946367
mmu-miR-128-3p	30.9254	0.644816	1.99447	0.323302	0.746467	0.946367
mmu-miR-125-5p	116.182	0.180766	0.955276	0.189229	0.849913	0.946367
mmu-miR-484	28.4295	0.41341	2.31866	0.178297	0.85849	0.946367
mmu-miR-375-3p	331.987	0.301593	0.776361	0.38847	0.697668	0.946367
mmu-miR-342-5p	23.7725	1.75441	3.17105	0.553257	0.580087	0.946367
mmu-miR-466i-5p	21.3825	0.805482	2.51377	0.320428	0.748644	0.946367
mmu-miR-126-5p	130.334	-0.328638	1.11422	-0.294949	0.768033	0.946367
mmu-miR-200c-3p	43.135	-1.16307	2.56745	-0.453005	0.650545	0.946367
mmu-miR-324-5p	11.9784	0.80194	3.35173	0.239262	0.810903	0.946367
mmu-miR-191-3p	9.88906	-1.24115	3.34956	-0.370542	0.710978	0.946367
mmu-miR-200-3p	31.2691	-1.0739	2.61512	-0.410651	0.681329	0.946367
mmu-miR-31-5p	26.2818	-1.12085	3.07739	-0.364221	0.715693	0.946367
lsi-miR-9887-5p	4.8088	0.742465	3.38	0.219664	0.826133	0.946367
mmu-miR-126-3p	12.8957	-1.80061	3.34664	-0.538035	0.590553	0.946367
mmu-miR-205-5p	16.2798	-1.19701	3.00226	-0.398703	0.690112	0.946367
mmu-miR-341-3p	11.1192	1.58988	3.36175	0.472931	0.636262	0.946367
mmu-miR-27-3p	60.0053	-0.269943	1.70496	-0.158328	0.874198	0.956154
mmu-miR-181-5p	242.24	0.15271	1.05021	0.145409	0.884388	0.957783
mmu-miR-378d	34.6727	0.243198	1.74836	0.139101	0.88937	0.957783
lsi-miR-8294-5p	6.49443	0.426858	3.36417	0.126884	0.899032	0.960798
mmu-miR-378-3p	1193.7	-0.0682039	0.670332	-0.101746	0.918958	0.96523
mmu-miR-92-3p	3294.76	0.0494815	0.569459	0.0868921	0.930757	0.96523
mmu-miR-21-3p	12.8731	-0.258036	2.83649	-0.0909701	0.927516	0.96523
mmu-miR-409-3p	21.1675	0.202934	2.2995	0.0882512	0.929677	0.96523
mmu-let-7i-5p	1933.71	0.03617	0.590616	0.0612411	0.951167	0.971996
mmu-miR-744-5p	123.937	-0.053929	0.877172	-0.0614806	0.950977	0.971996
mmu-miR-16-5p	188.166	-0.0269904	1.2033	-0.0224303	0.982105	0.99301
mmu-miR-425-3p	29.5932	0.0352701	1.99811	0.0176517	0.985917	0.99301
mmu-miR-671-3p	13.8002	-0.00360433	3.34553	-0.00107736	0.99914	0.99914

## Sheet: S8C Table- phagocytic cells
	baseMean	log2FoldChange	lfcSE	stat	pvalue	padj
mmu-miR-203-3p	314.592	2.80808	0.610553	4.59925	4.24021e-06	0.00124662
mmu-miR-139-5p	164.461	3.13384	0.738119	4.24571	2.17903e-05	0.00228708
mmu-miR-147-5p	40.5093	4.82176	1.13981	4.2303	2.33375e-05	0.00228708
mmu-miR-5119	25.55	-5.14888	1.24766	-4.12683	3.67796e-05	0.0027033
mmu-miR-21-5p	739986	2.59237	0.656501	3.94877	7.8554e-05	0.00461898
mmu-miR-126-5p	41.1459	-4.16808	1.08919	-3.82677	0.000129837	0.00636202
lsi-miR-71-5p	162.078	6.92646	1.89272	3.65954	0.00025267	0.00767853
mmu-miR-7-5p	2473.33	2.66619	0.73217	3.6415	0.000271059	0.00767853
mmu-miR-34-5p	438.108	2.38794	0.64857	3.68185	0.000231545	0.00767853
mmu-miR-9-5p	221.062	2.36368	0.651782	3.6265	0.000287292	0.00767853
mmu-miR-147-3p	215.263	5.5384	1.52069	3.64203	0.000270502	0.00767853
mmu-miR-127-3p	40.7118	-3.22537	0.926887	-3.47979	0.000501814	0.0122944
mmu-miR-155-5p	1631.75	2.04572	0.5965	3.42954	0.000604601	0.0136733
mmu-miR-486-5p	6853.73	-2.78096	0.834782	-3.33137	0.000864211	0.0153753
lsi-miR-92-3p	52.2781	6.95728	2.07437	3.35392	0.000796757	0.0153753
mmu-miR-210-3p	529.459	2.24879	0.675033	3.33138	0.00086417	0.0153753
mmu-miR-342-3p	322.94	1.95034	0.586839	3.32347	0.000889048	0.0153753
mmu-miR-221-3p	2732.51	1.84222	0.573222	3.21379	0.00130994	0.0213957
mmu-miR-199-3p	1266.74	-1.87607	0.602168	-3.11552	0.00183622	0.0284131
mmu-miR-192-5p	2234.56	1.58868	0.534216	2.97386	0.00294083	0.0411716
mmu-miR-193-5p	59.2787	2.09701	0.705134	2.97392	0.00294025	0.0411716
mmu-miR-10-5p	622.323	-2.39593	0.853034	-2.80872	0.00497395	0.0613814
mmu-miR-340-5p	1124.35	2.08551	0.736049	2.83338	0.00460588	0.0613814
mmu-miR-664-5p	1214.63	-1.58088	0.565982	-2.79316	0.00521951	0.0613814
mmu-miR-412-5p	15.2364	-4.40861	1.57176	-2.8049	0.00503328	0.0613814
mmu-miR-122-5p	191.464	-3.87395	1.41817	-2.73167	0.00630151	0.0712555
mmu-let-7d-3p	866.752	-1.57971	0.590779	-2.67394	0.00749657	0.0816293
mmu-miR-142-3p	198.863	1.87104	0.704763	2.65485	0.00793441	0.0833113
mmu-miR-423-5p	1079.32	-1.60614	0.626167	-2.56504	0.0103163	0.10229
mmu-miR-15-3p	24.6382	2.4583	0.959908	2.56098	0.0104378	0.10229
mmu-let-7i-5p	95645.1	1.39755	0.556088	2.51318	0.0119648	0.113472
mmu-miR-320-3p	3313.1	-1.25276	0.503544	-2.48789	0.0128503	0.118062
mmu-let-7c-5p	82140.5	-1.25393	0.509721	-2.46002	0.0138927	0.120621
mmu-miR-378-3p	16875.3	1.39557	0.570052	2.44814	0.0143596	0.120621
mmu-miR-34c-5p	14.1708	3.25699	1.32649	2.45534	0.0140752	0.120621
mmu-miR-151-3p	18386.7	-1.47086	0.609478	-2.41331	0.0158085	0.129103
mmu-miR-22-5p	37.7139	2.05746	0.862937	2.38425	0.0171139	0.135986
mmu-miR-328-3p	1071.91	-1.32428	0.566775	-2.33651	0.0194646	0.150594
mmu-miR-27-5p	1001.48	1.37588	0.604917	2.2745	0.022936	0.164468
mmu-miR-511-3p	21.4206	2.42445	1.06302	2.28073	0.0225645	0.164468
mmu-miR-5106	69.3701	-5.71937	2.50944	-2.27914	0.0226588	0.164468
mmu-miR-22-3p	6243.17	1.02578	0.456498	2.24706	0.0246359	0.166207
mmu-miR-466i-5p	133.056	-1.50937	0.672822	-2.24335	0.0248745	0.166207
mmu-miR-99-3p	13.354	2.62343	1.16088	2.25986	0.0238302	0.166207
mmu-miR-1843-3p	213.732	-1.69272	0.765491	-2.21129	0.0270159	0.176504
mmu-miR-181a-2-3p	40.7201	-2.28951	1.04504	-2.19084	0.0284634	0.181918
mmu-miR-21b	6.21562	3.95388	1.85628	2.13	0.033172	0.207502
mmu-miR-23-5p	41.6196	-1.87063	0.889041	-2.1041	0.0353697	0.216639
mmu-miR-99-5p	5627.25	-1.41187	0.678539	-2.08075	0.0374569	0.220247
mmu-miR-1-3p	22.382	2.45553	1.17603	2.08798	0.0367996	0.220247
mmu-miR-378d	918.297	1.26795	0.612374	2.07055	0.0384013	0.221372
lsi-miR-34-5p	21.5804	5.57099	2.72278	2.04607	0.0407495	0.230391
mmu-miR-143-3p	9.31766	2.98995	1.47663	2.02485	0.0428833	0.234313
mmu-miR-181c-5p	51.4628	1.6274	0.804312	2.02335	0.0430371	0.234313
mmu-let-7-5p	130033	-0.989735	0.495259	-1.99842	0.0456711	0.244133
mmu-let-7j	12884.3	0.954791	0.485545	1.96643	0.0492486	0.251352
mmu-miR-339-5p	348.516	1.19804	0.608843	1.96773	0.0490993	0.251352
mmu-miR-210-5p	7.49347	2.70433	1.37729	1.96351	0.0495864	0.251352
lsi-let-7-5p	134316	-0.969989	0.495877	-1.95611	0.0504525	0.251407
lsi-miR-100-5p	18.3191	5.32572	2.7743	1.91966	0.0549006	0.269013
mmu-miR-574-5p	355.721	1.19783	0.626489	1.91197	0.0558794	0.269321
mmu-miR-140-3p	3296.7	1.08286	0.575494	1.88162	0.0598875	0.283539
mmu-miR-32-5p	4.89727	3.59513	1.91715	1.87525	0.0607583	0.283539
mmu-miR-146-3p	48.7843	1.38638	0.742975	1.86599	0.062043	0.28501
mmu-miR-19-3p	443.105	1.21209	0.653054	1.85604	0.0634484	0.286982
mmu-miR-30e-3p	1936.98	1.01303	0.554135	1.82812	0.0675312	0.296301
mmu-miR-106-3p	1100.83	1.02084	0.561221	1.81896	0.0689172	0.296301
lsi-miR-7-5p	4.48466	3.43249	1.89129	1.81489	0.0695401	0.296301
mmu-miR-3470a	4.57783	3.45838	1.90317	1.81717	0.069191	0.296301
mmu-miR-181a-1-3p	210.076	1.13526	0.635231	1.78716	0.0739117	0.310429
mmu-miR-223-3p	2222.67	1.06604	0.601954	1.77096	0.0765671	0.317053
mmu-miR-486-3p	3.28501	-4.10435	2.33616	-1.75688	0.0789385	0.322332
mmu-miR-146-5p	153106	0.965384	0.560862	1.72125	0.0852054	0.336343
mmu-miR-106-5p	45.765	1.44269	0.842026	1.71335	0.086648	0.336343
mmu-miR-1839-3p	36.622	1.41148	0.818861	1.72371	0.0847611	0.336343
mmu-miR-1895	36.8975	-3.37334	1.97072	-1.71173	0.0869458	0.336343
mmu-miR-200-3p	1.83007	-4.8379	2.84188	-1.70236	0.0886878	0.338626
mmu-miR-93-5p	2107.41	0.969331	0.576889	1.68028	0.0929038	0.338721
mmu-miR-27-3p	878.65	1.15612	0.691353	1.67226	0.0944731	0.338721
mmu-miR-222-3p	358.162	0.95238	0.5617	1.69553	0.0899747	0.338721
mmu-miR-331-3p	10.6891	2.06927	1.23556	1.67476	0.0939804	0.338721
mmu-miR-199-5p	4.96854	-2.62091	1.55543	-1.68501	0.0919863	0.338721
mmu-miR-378c	2479.43	0.974426	0.591732	1.64673	0.0996126	0.349855
mmu-let-7e-5p	1500.5	-0.763945	0.464389	-1.64505	0.0999586	0.349855
mmu-miR-194-5p	45.8222	1.40049	0.855558	1.63694	0.101644	0.351568
mmu-miR-501-3p	48.8427	-1.22726	0.755125	-1.62524	0.104111	0.355913
mmu-miR-425-3p	206.202	0.977094	0.608377	1.60607	0.10826	0.365843
mmu-miR-125-5p	5.50088	-2.34764	1.47285	-1.59394	0.11095	0.370674
mmu-miR-28-5p	970.568	1.04895	0.668199	1.56982	0.116458	0.380645
mmu-miR-674-5p	141.883	-0.991231	0.636014	-1.55851	0.119114	0.380645
mmu-miR-181d-5p	27.971	1.75687	1.1235	1.56375	0.117877	0.380645
mmu-let-7c-1-3p	5.41975	2.42002	1.54676	1.56458	0.117681	0.380645
mmu-miR-3968	47.5009	1.20813	0.778894	1.55108	0.120883	0.382145
mmu-miR-191-5p	11103.9	-0.783721	0.510872	-1.53408	0.125009	0.387444
mmu-miR-18-5p	10.5595	1.79339	1.17369	1.528	0.126512	0.387444
mmu-miR-190-5p	3.76293	3.17796	2.07669	1.5303	0.125943	0.387444
mmu-miR-21c	3.67876	3.13317	2.12767	1.47258	0.140865	0.426951
mmu-miR-193-3p	47.9522	1.08408	0.741558	1.4619	0.143768	0.429464
mmu-miR-409-3p	24.7943	-4.32818	2.96691	-1.45882	0.144615	0.429464
mmu-miR-671-3p	79.1563	-1.14477	0.787885	-1.45297	0.146232	0.429686
mmu-miR-365-3p	8.14863	1.75704	1.21779	1.44281	0.149075	0.429686
mmu-miR-26a-1-3p	5.98568	2.12726	1.46912	1.44798	0.147623	0.429686
mmu-miR-208-3p	48.1248	1.01934	0.725612	1.4048	0.16008	0.456928
mmu-miR-148-5p	379.447	-0.967474	0.721802	-1.34036	0.180129	0.499511
mmu-miR-140-5p	148.62	0.926486	0.693867	1.33525	0.181795	0.499511
mmu-miR-130-3p	34.4024	1.17123	0.868334	1.34882	0.177393	0.499511
mmu-miR-218-5p	4.11348	2.31399	1.72697	1.33991	0.180273	0.499511
mmu-let-7d-5p	18046.4	-0.687669	0.517589	-1.3286	0.18398	0.500835
mmu-miR-378b	59.5434	1.05334	0.800519	1.31582	0.188234	0.507715
mmu-miR-339-3p	37.2736	0.981876	0.751835	1.30597	0.191562	0.511993
mmu-miR-7a-1-3p	26.8992	1.15592	0.89532	1.29107	0.196681	0.520939
mmu-miR-30c-5p	1329.09	0.779607	0.607836	1.28259	0.199634	0.522744
mmu-miR-17-3p	43.3377	-1.31665	1.03308	-1.27449	0.20249	0.522744
mmu-miR-3965	6.35677	1.64917	1.29458	1.27391	0.202697	0.522744
mmu-miR-24-3p	2371.23	0.664072	0.53802	1.23429	0.217096	0.531884
mmu-miR-128-3p	163.543	0.867165	0.695755	1.24637	0.21263	0.531884
mmu-miR-378-5p	78.7644	0.900786	0.716649	1.25694	0.208775	0.531884
mmu-miR-128-1-5p	23.6348	1.15307	0.931935	1.23728	0.215981	0.531884
mmu-miR-211-5p	11.9097	-1.26571	1.01598	-1.2458	0.212836	0.531884
mmu-miR-26a-2-3p	8.9514	1.90144	1.53462	1.23903	0.215335	0.531884
mmu-miR-6516-5p	32.1317	-1.02053	0.850401	-1.20005	0.230119	0.55475
mmu-miR-29b-2-5p	11.477	-1.3435	1.11973	-1.19984	0.230202	0.55475
mmu-miR-338-3p	6.41665	1.60895	1.36833	1.17585	0.239655	0.572834
mmu-miR-342-5p	153.506	-0.891276	0.764169	-1.16633	0.24348	0.577283
mmu-miR-298-5p	5.48599	-1.79118	1.56102	-1.14744	0.2512	0.586134
mmu-let-7g-3p	2.786	2.67649	2.3245	1.15143	0.249557	0.586134
mmu-miR-3074-1-3p	59.3668	-0.861126	0.755631	-1.13961	0.254448	0.589038
mmu-miR-185-5p	80.308	0.758903	0.671815	1.12963	0.258632	0.594045
mmu-miR-16-5p	9047.31	0.583157	0.530931	1.09837	0.272045	0.614703
mmu-miR-362-3p	51.622	0.882009	0.802941	1.09847	0.271998	0.614703
mmu-miR-1195	2.31496	2.42282	2.21439	1.09413	0.273898	0.614703
mmu-miR-29c-5p	1.93204	-2.77886	2.58435	-1.07527	0.282255	0.628659
mmu-miR-350-3p	46.0498	0.888599	0.83235	1.06758	0.285711	0.631572
mmu-miR-20-5p	55.8029	0.888606	0.849426	1.04613	0.295503	0.64354
mmu-miR-212-5p	4.27923	-1.93483	1.84201	-1.05039	0.293538	0.64354
mmu-miR-15-5p	478.636	0.494812	0.504362	0.981064	0.326561	0.695717
lsi-miR-5866-3p	2.71077	2.57888	2.60712	0.989166	0.322582	0.695717
mmu-miR-6236	1.67084	-2.91801	2.97433	-0.981064	0.326561	0.695717
mmu-miR-101-3p	3504.13	0.660922	0.680358	0.971432	0.331333	0.700806
mmu-miR-30c-2-3p	518.866	-0.526978	0.581726	-0.905887	0.364996	0.74006
mmu-miR-423-3p	355.447	-0.456313	0.501815	-0.909324	0.363179	0.74006
mmu-miR-194-2-3p	31.7776	0.799422	0.861923	0.927486	0.353674	0.74006
mmu-miR-301-5p	4.89847	1.45203	1.57544	0.921666	0.356703	0.74006
mmu-miR-212-3p	3.718	1.7965	1.96531	0.914106	0.360661	0.74006
mmu-miR-5130	1.00341	-3.18413	3.48038	-0.914881	0.360254	0.74006
mmu-miR-25-3p	7617.37	0.457482	0.511363	0.894631	0.370984	0.747051
mmu-miR-3068-5p	138.891	-0.603945	0.684573	-0.882221	0.377657	0.755315
mmu-miR-141-3p	58.6207	0.587055	0.684872	0.857174	0.391349	0.777409
mmu-miR-8112	2.60339	-2.05052	2.4133	-0.849676	0.395505	0.780393
mmu-miR-30d-3p	32.4887	0.72365	0.863453	0.838089	0.401981	0.787882
mmu-miR-330-5p	10.5643	0.933567	1.12729	0.828152	0.407584	0.788354
mmu-miR-132-5p	1.88859	2.1152	2.54423	0.831373	0.405763	0.788354
mmu-miR-92-3p	12138	-0.6514	0.810371	-0.803829	0.421496	0.792162
mmu-miR-186-5p	1119.41	0.480744	0.604809	0.79487	0.426689	0.792162
mmu-miR-23-3p	881.878	0.467857	0.573858	0.815282	0.414911	0.792162
mmu-miR-24-2-5p	297.402	0.435941	0.548282	0.795104	0.426553	0.792162
mmu-miR-29c-3p	146.382	-0.485875	0.613549	-0.791908	0.428414	0.792162
mmu-miR-1271-5p	33.4367	-0.767928	0.959963	-0.799956	0.423736	0.792162
mmu-miR-690	9.11105	0.967332	1.21234	0.797902	0.424927	0.792162
mmu-miR-326-3p	40.4846	0.560241	0.718565	0.779666	0.435588	0.800392
mmu-miR-30d-5p	14404.8	-0.325046	0.427587	-0.760186	0.447143	0.810674
mmu-miR-29-3p	1239.98	0.439179	0.580283	0.756836	0.449148	0.810674
mmu-miR-335-3p	6.2308	1.10644	1.46292	0.756323	0.449456	0.810674
mmu-miR-142-5p	1686.81	0.430978	0.576849	0.747125	0.454988	0.815649
mmu-let-7-3p	13.2459	0.729843	1.00846	0.72372	0.469238	0.836097
mmu-miR-98-5p	8672.54	0.322792	0.453897	0.711156	0.476987	0.837779
mmu-let-7a-1-3p	127.381	0.462474	0.652893	0.708345	0.478731	0.837779
mmu-miR-16-1-3p	4.44543	1.13022	1.58771	0.711857	0.476553	0.837779
mmu-miR-151-5p	1233.26	0.427451	0.609584	0.701217	0.483168	0.84054
mmu-miR-369-3p	0.762468	-2.39745	3.47812	-0.689294	0.490638	0.848515
mmu-miR-29b-1-5p	32.6611	-0.607849	0.894166	-0.679794	0.496635	0.848899
mmu-miR-30f	0.624939	-2.37577	3.48761	-0.681202	0.495744	0.848899
mmu-miR-30-3p	3823.32	0.330833	0.536791	0.616317	0.537686	0.856041
mmu-miR-30e-5p	2290.5	0.301366	0.484889	0.621515	0.534261	0.856041
mmu-miR-17-5p	60.5267	0.562985	0.878022	0.641197	0.521395	0.856041
mmu-miR-382-5p	2.17599	-1.62237	2.53571	-0.639809	0.522297	0.856041
lsi-miR-50-5p	1.55331	1.72693	2.81922	0.612556	0.54017	0.856041
mmu-miR-324-5p	59.6823	-0.445975	0.71776	-0.621343	0.534374	0.856041
mmu-miR-365-2-5p	27.1941	0.518124	0.848785	0.61043	0.541577	0.856041
mmu-miR-32-3p	14.65	0.74885	1.19502	0.626642	0.530894	0.856041
mmu-miR-26-3p	12.6489	0.796094	1.30415	0.610432	0.541575	0.856041
mmu-miR-330-3p	4.12445	-1.19767	1.83893	-0.651289	0.51486	0.856041
mmu-miR-3470b	4.55352	-1.10743	1.67184	-0.662401	0.507714	0.856041
mmu-miR-340-3p	9.16455	0.728039	1.14359	0.636626	0.524369	0.856041
mmu-let-7f-1-3p	6.2036	0.997561	1.54799	0.644424	0.519301	0.856041
mmu-miR-3473a	4.27443	1.12756	1.84049	0.61264	0.540114	0.856041
mmu-miR-150-5p	62.213	-0.477862	0.800252	-0.597139	0.550414	0.858872
mmu-miR-196-5p	2.16731	-1.53042	2.58647	-0.591702	0.55405	0.858872
mmu-miR-101c	164.83	-0.484493	0.82089	-0.590205	0.555053	0.858872
mmu-miR-760-3p	3.93373	-1.05554	1.75437	-0.60166	0.547401	0.858872
mmu-miR-26-5p	67091.5	-0.249791	0.485673	-0.51432	0.607028	0.860579
mmu-miR-103-3p	18927	0.25728	0.476361	0.540094	0.589132	0.860579
mmu-miR-1843-5p	3219.99	-0.245355	0.465622	-0.52694	0.598235	0.860579
mmu-miR-3473b	5.9379	0.791184	1.50057	0.527254	0.598017	0.860579
mmu-miR-133-3p	1.28242	-1.48879	2.91272	-0.511135	0.609257	0.860579
mmu-miR-182-5p	103.684	0.376078	0.72521	0.518578	0.604055	0.860579
mmu-miR-31-5p	1.38411	1.5732	3.12529	0.503377	0.614699	0.860579
mmu-miR-92a-1-5p	14.4827	-0.678814	1.25511	-0.540841	0.588617	0.860579
mmu-miR-1306-5p	8.48511	-0.642514	1.16662	-0.550748	0.581806	0.860579
mmu-miR-152-3p	5.43059	0.864082	1.53988	0.561135	0.574706	0.860579
mmu-miR-1306-3p	3.79984	1.17419	2.10882	0.556799	0.577665	0.860579
mmu-miR-322-5p	4.96982	-0.887595	1.59335	-0.557062	0.577485	0.860579
mmu-miR-350-5p	3.99082	-0.877571	1.73728	-0.505142	0.613459	0.860579
mmu-miR-6238	1.79113	-1.20966	2.38045	-0.508162	0.611339	0.860579
mmu-miR-222-5p	2.77257	1.2727	2.35826	0.539678	0.589419	0.860579
mmu-miR-3065-5p	1.4467	1.63636	3.09724	0.528329	0.597271	0.860579
mmu-miR-491-5p	0.981777	-1.98201	3.46178	-0.572541	0.566956	0.860579
mmu-miR-1949	1.13858	-1.62201	3.07356	-0.52773	0.597687	0.860579
mmu-miR-6412	1.49784	1.63793	3.11989	0.524997	0.599585	0.860579
mmu-miR-3064-3p	0.359611	-1.85308	3.51039	-0.527885	0.597579	0.860579
lsi-miR-8294-5p	2.2115	-1.3997	2.8252	-0.495434	0.620294	0.864296
mmu-miR-484	163.852	-0.249281	0.530232	-0.470136	0.638258	0.88171
mmu-miR-21-3p	243.297	-0.361974	0.785167	-0.461015	0.644788	0.88171
mmu-let-7f-2-3p	21.5301	0.522967	1.13234	0.461845	0.644193	0.88171
mmu-miR-29-5p	1.30404	1.48337	3.1859	0.465604	0.641499	0.88171
mmu-miR-674-3p	35.1049	0.358135	0.814894	0.439487	0.660309	0.894612
mmu-miR-28b	0.691841	-1.53364	3.47603	-0.441205	0.659065	0.894612
mmu-miR-3064-5p	4.1532	0.826323	1.9513	0.423473	0.67195	0.906208
mmu-miR-6516-3p	0.97208	-1.44116	3.45759	-0.416811	0.676817	0.908603
mmu-let-7f-5p	174672	-0.14996	0.421936	-0.35541	0.722282	0.918022
mmu-let-7g-5p	20846.7	0.166625	0.462473	0.36029	0.71863	0.918022
mmu-miR-3473e	2.66997	-0.826448	2.12298	-0.389286	0.697064	0.918022
mmu-miR-361-5p	589.572	0.215204	0.603826	0.3564	0.721541	0.918022
mmu-miR-184-3p	0.605124	-1.40336	3.48363	-0.402844	0.687063	0.918022
mmu-miR-532-3p	95.9498	0.260415	0.712196	0.365651	0.714625	0.918022
mmu-miR-100-5p	1.76113	-0.99624	2.71183	-0.367368	0.713345	0.918022
mmu-miR-3963	1.13577	1.26012	3.35785	0.375275	0.707456	0.918022
mmu-miR-324-3p	13.2916	0.391831	1.03809	0.377455	0.705836	0.918022
mmu-miR-126-3p	2.72217	-0.744346	1.97886	-0.376149	0.706806	0.918022
mmu-miR-341-3p	0.812434	-1.20763	3.46633	-0.348389	0.727548	0.918022
mmu-miR-33-5p	4.45117	0.579381	1.64742	0.35169	0.725071	0.918022
mmu-miR-5099	3.23993	-0.995421	2.51446	-0.395878	0.692195	0.918022
mmu-let-7i-3p	2.28199	0.763174	2.17431	0.350996	0.725592	0.918022
mmu-miR-5128	0.828017	-1.16367	3.46518	-0.335818	0.737008	0.919569
mmu-miR-125b-2-3p	233.983	-0.207481	0.620654	-0.334294	0.738158	0.919569
mmu-miR-301-3p	112.095	-0.260637	0.770423	-0.338304	0.735134	0.919569
mmu-miR-872-5p	167.235	0.204614	0.670741	0.305056	0.760323	0.932129
mmu-miR-3473f	0.999595	1.06563	3.50223	0.30427	0.760922	0.932129
mmu-miR-101-5p	1.31915	-1.00255	3.23841	-0.309581	0.75688	0.932129
mmu-miR-34-3p	0.706716	-1.08642	3.47371	-0.312755	0.754467	0.932129
mmu-miR-30c-1-3p	35.6651	-0.221269	0.746639	-0.296354	0.76696	0.935627
mmu-miR-195-3p	2.53832	-0.628598	2.21841	-0.283355	0.776904	0.943843
mmu-miR-532-5p	2273.11	-0.171817	0.63678	-0.269822	0.787297	0.950462
mmu-miR-425-5p	872.25	0.14403	0.557712	0.258252	0.796213	0.950462
mmu-miR-664-3p	172.795	0.171455	0.670819	0.255591	0.798267	0.950462
mmu-miR-28c	98.6171	0.158216	0.616949	0.256449	0.797604	0.950462
mmu-miR-671-5p	1.7012	-0.610645	2.39219	-0.255267	0.798517	0.950462
mmu-miR-16-2-3p	8.61006	0.290948	1.23101	0.236348	0.813162	0.963991
mmu-miR-30-5p	59603.8	-0.101001	0.490846	-0.205769	0.836971	0.971384
mmu-miR-181-5p	22680.1	-0.0788104	0.43351	-0.181796	0.855743	0.971384
mmu-miR-28-3p	1196.33	0.114105	0.585677	0.194826	0.845529	0.971384
mmu-miR-598-3p	430.135	0.127811	0.636158	0.200911	0.840768	0.971384
mmu-miR-183-5p	15.2949	0.188258	1.02621	0.183451	0.854444	0.971384
mmu-miR-132-3p	23.2719	0.227615	1.02036	0.223074	0.823478	0.971384
mmu-miR-195-5p	14.9009	-0.218172	1.03392	-0.211014	0.832876	0.971384
mmu-miR-362-5p	13.3036	0.256608	1.23309	0.208102	0.83515	0.971384
mmu-miR-129-5p	4.51035	0.273978	1.43593	0.190802	0.848681	0.971384
mmu-miR-1187	0.798368	0.745717	3.50817	0.212566	0.831665	0.971384
mmu-miR-3967	0.75698	0.662385	3.50975	0.188727	0.850307	0.971384
mmu-miR-148-3p	9594.15	0.104757	0.639324	0.163856	0.869844	0.976808
mmu-miR-200c-3p	53.8673	0.119322	0.751308	0.158819	0.873811	0.976808
mmu-miR-181b-1-3p	2.89756	0.381953	2.27063	0.168215	0.866414	0.976808
mmu-miR-652-5p	2.31488	0.34963	2.15458	0.162273	0.871091	0.976808
mmu-miR-3535	628.076	0.0769601	0.58786	0.130916	0.895842	0.979099
mmu-miR-744-5p	643.39	-0.0699562	0.51031	-0.137086	0.890963	0.979099
mmu-miR-223-5p	441.437	0.0660373	0.466286	0.141624	0.887377	0.979099
mmu-miR-1249-3p	230.621	-0.0858624	0.57699	-0.148811	0.881703	0.979099
mmu-miR-204-5p	0.655604	0.467356	3.51384	0.133004	0.89419	0.979099
mmu-miR-872-3p	1.9769	-0.329346	2.36738	-0.139118	0.889357	0.979099
mmu-miR-6240	8.43585	-0.172506	1.39718	-0.123468	0.901737	0.981891
lsi-miR-9887-5p	10.1591	0.139539	1.18318	0.117936	0.906119	0.983022
mmu-miR-1839-5p	3762.07	-0.0308002	0.45613	-0.067525	0.946164	0.990538
mmu-miR-107-3p	1759.67	-0.0246539	0.484413	-0.0508945	0.95941	0.990538
mmu-miR-3074-5p	146.178	0.037642	0.541484	0.0695164	0.944579	0.990538
mmu-miR-3068-3p	95.4208	-0.030535	0.68023	-0.0448893	0.964196	0.990538
mmu-miR-191-3p	45.3031	-0.0612689	0.819801	-0.0747363	0.940425	0.990538
mmu-miR-215-5p	5.61896	-0.0559047	1.3494	-0.0414292	0.966954	0.990538
mmu-miR-500-3p	28.8029	0.0840738	1.0156	0.0827823	0.934025	0.990538
mmu-miR-25-5p	9.53459	-0.110391	1.18206	-0.0933885	0.925595	0.990538
mmu-miR-18-3p	8.47955	-0.118214	1.20287	-0.0982768	0.921713	0.990538
mmu-miR-185-3p	5.33322	-0.0663592	1.49638	-0.0443466	0.964628	0.990538
mmu-miR-130-5p	5.39888	-0.0599535	1.37265	-0.043677	0.965162	0.990538
mmu-miR-501-5p	2.24519	-0.0861364	1.99573	-0.0431603	0.965574	0.990538
mmu-miR-744-3p	1.82968	0.136702	2.34806	0.0582193	0.953574	0.990538
mmu-miR-3082-5p	1.13564	-0.202793	3.05576	-0.0663641	0.947088	0.990538
mmu-miR-24-1-5p	0.547938	0.206048	3.5202	0.0585331	0.953324	0.990538
mmu-miR-335-5p	0.381527	-0.298982	3.53462	-0.0845869	0.93259	0.990538
mmu-miR-652-3p	205.892	0.00924088	0.539143	0.01714	0.986325	0.993081
mmu-miR-361-3p	111.246	-0.021372	0.632455	-0.0337922	0.973043	0.993081
mmu-miR-3970	13.3003	-0.0221017	1.05314	-0.0209864	0.983256	0.993081
mmu-miR-219a-1-3p	8.4327	-0.0346839	1.44739	-0.023963	0.980882	0.993081
mmu-miR-497-5p	1.86905	-0.0616093	2.59381	-0.0237524	0.98105	0.993081
mmu-miR-6395	1.06719	0.0387191	3.14085	0.0123276	0.990164	0.993544
mmu-miR-215-3p	3.53956	0.0102998	1.9127	0.00538496	0.995703	0.995703
